# Supplementary material for: A signature based on 11 autophagy genes for prognosis prediction of colorectal cancer
Source: PLoS One. 2021 Oct 26;16(10):e0258741. doi: 10.1371/journal.pone.0258741 (PMC8547631; doi:10.1371/journal.pone.0258741)
Supplement: S2 Table — (XLSX) [file pone.0258741.s003.xlsx]

## Sheet: GO
	ONTOLOGY	ID	Description	GeneRatio	BgRatio	pvalue	p.adjust	qvalue	geneID	Count
GO:0016236	BP	GO:0016236	macroautophagy	74/209	310/18866	8.27393e-80	3.42872e-76	1.89168e-76	LAMP2/CAPN1/RB1CC1/GABARAPL2/ATG5/GNAI3/ATG2B/WIPI1/RAB7A/PIK3C3/TP53INP2/CHMP2B/ATG16L1/HDAC6/SIRT1/SH3GLB1/HIF1A/CHMP4B/MAP1LC3A/MAPK3/TSC2/BNIP3L/RHEB/MAPK8/ATG2A/AMBRA1/GAPDH/PRKAB1/CAPNS1/BECN1/SESN2/CALCOCO2/RAB1A/GABARAPL1/MAP1LC3B/NPC1/TP53/RPTOR/RAB5A/ATG3/ATG12/BAG3/HSPB8/ATG10/WIPI2/PINK1/SQSTM1/WDFY3/MTMR14/CASP3/TMEM74/TSC1/ZFYVE1/MLST8/ATG16L2/ATG4B/GABARAP/RAB33B/BNIP3/ULK1/ERN1/AT…	74
GO:0010506	BP	GO:0010506	regulation of autophagy	56/209	347/18866	2.20437e-49	4.56746e-46	2.51995e-46	CAPN1/RB1CC1/DAPK2/ATG5/GNAI3/SIRT2/TP53INP2/ULK2/HDAC6/SIRT1/SH3GLB1/HIF1A/CHMP4B/MAPK3/USP10/TSC2/BNIP3L/NAMPT/RHEB/MAPK8/AMBRA1/CAMKK2/IFNG/GAPDH/PRKAB1/EIF4G1/STK11/FOXO3/CAPNS1/SESN2/DRAM1/CALCOCO2/NPC1/TP53/RPTOR/RAB5A/FOXO1/ITPR1/BAG3/HSPB8/PINK1/CASP3/TSC1/MLST8/BCL2/DDIT3/BNIP3/ULK1/ERN1/TBK1/CLN3/DAPK1/ATG7/UVRAG/MTOR/IRGM	56
GO:0071496	BP	GO:0071496	cellular response to external stimulus	53/209	326/18866	7.95711e-47	1.09914e-43	6.06416e-44	LAMP2/FAS/BAK1/GABARAPL2/HSPA5/EIF2AK2/ATG5/CASP8/WIPI1/PIK3C3/ITGA6/SIRT1/SH3GLB1/MAPK1/MAP1LC3A/MAPK3/NAMPT/MAPK8/NFKB1/HSPA8/AMBRA1/EIF4G1/NFE2L2/FOXO3/CDKN1A/BECN1/ATF4/SESN2/EIF2S1/RAC1/CASP1/GABARAPL1/MAP1LC3B/TP53/RPTOR/EGFR/FOXO1/BAG3/WIPI2/TSC1/ZFYVE1/FADD/GABARAP/FOS/BCL2/EIF2AK3/BNIP3/ULK1/PIK3R4/WDR45/ATG7/MAP1LC3C/MTOR	53
GO:0042594	BP	GO:0042594	response to starvation	43/209	206/18866	9.21384e-43	9.54554e-40	5.26644e-40	LAMP2/FAS/GABARAPL2/HSPA5/EIF2AK2/ATG5/WIPI1/PIK3C3/ULK2/SIRT1/SH3GLB1/MAPK1/MAP1LC3A/MAPK3/MAPK8/HSPA8/AMBRA1/BNIP1/NFE2L2/FOXO3/CDKN1A/BECN1/ATF4/SESN2/EIF2S1/GABARAPL1/MAP1LC3B/TP53/RPTOR/FOXO1/WIPI2/ZFYVE1/GABARAP/BCL2/EIF2AK3/DDIT3/ULK1/EIF4EBP1/PIK3R4/WDR45/ATG7/MAP1LC3C/MTOR	43
GO:0000045	BP	GO:0000045	autophagosome assembly	34/209	96/18866	1.18861e-42	9.85117e-40	5.43506e-40	RB1CC1/GABARAPL2/ATG5/ATG2B/WIPI1/RAB7A/PIK3C3/TP53INP2/ATG16L1/SH3GLB1/CHMP4B/MAP1LC3A/ATG2A/AMBRA1/BECN1/RAB1A/GABARAPL1/MAP1LC3B/RAB5A/ATG3/ATG12/BAG3/WIPI2/PINK1/ATG16L2/GABARAP/RAB33B/ULK1/ATG9B/WDR45/ATG7/MAP1LC3C/ATG9A/IRGM	34
GO:1905037	BP	GO:1905037	autophagosome organization	34/209	99/18866	4.15326e-42	2.86852e-39	1.58261e-39	RB1CC1/GABARAPL2/ATG5/ATG2B/WIPI1/RAB7A/PIK3C3/TP53INP2/ATG16L1/SH3GLB1/CHMP4B/MAP1LC3A/ATG2A/AMBRA1/BECN1/RAB1A/GABARAPL1/MAP1LC3B/RAB5A/ATG3/ATG12/BAG3/WIPI2/PINK1/ATG16L2/GABARAP/RAB33B/ULK1/ATG9B/WDR45/ATG7/MAP1LC3C/ATG9A/IRGM	34
GO:0031667	BP	GO:0031667	response to nutrient levels	55/209	473/18866	1.57733e-40	9.33778e-38	5.15182e-38	LAMP2/FAS/GABARAPL2/HSPA5/EIF2AK2/ATG5/SIRT2/WIPI1/PIK3C3/ULK2/SIRT1/SH3GLB1/MAPK1/MAP1LC3A/MAPK3/NAMPT/MAPK8/RPS6KB1/HSPA8/AMBRA1/ARSB/BNIP1/EIF4G1/NFE2L2/FOXO3/FKBP1B/CDKN1A/BECN1/ATF4/SESN2/EIF2S1/GABARAPL1/MAP1LC3B/TP53/RPTOR/EGFR/FOXO1/WIPI2/TSC1/ZFYVE1/EEF2/GABARAP/BCL2/PTEN/EIF2AK3/RELA/DDIT3/BNIP3/ULK1/EIF4EBP1/PIK3R4/WDR45/ATG7/MAP1LC3C/MTOR	55
GO:0031668	BP	GO:0031668	cellular response to extracellular stimulus	44/209	253/18866	4.58642e-40	2.37576e-37	1.31075e-37	LAMP2/FAS/GABARAPL2/HSPA5/EIF2AK2/ATG5/WIPI1/PIK3C3/ITGA6/SIRT1/SH3GLB1/MAPK1/MAP1LC3A/MAPK3/NAMPT/MAPK8/HSPA8/AMBRA1/EIF4G1/NFE2L2/FOXO3/CDKN1A/BECN1/ATF4/SESN2/EIF2S1/GABARAPL1/MAP1LC3B/TP53/RPTOR/FOXO1/WIPI2/TSC1/ZFYVE1/GABARAP/FOS/BCL2/EIF2AK3/ULK1/PIK3R4/WDR45/ATG7/MAP1LC3C/MTOR	44
GO:0031669	BP	GO:0031669	cellular response to nutrient levels	42/209	221/18866	6.23397e-40	2.8704e-37	1.58365e-37	LAMP2/FAS/GABARAPL2/HSPA5/EIF2AK2/ATG5/WIPI1/PIK3C3/SIRT1/SH3GLB1/MAPK1/MAP1LC3A/MAPK3/NAMPT/MAPK8/HSPA8/AMBRA1/EIF4G1/NFE2L2/FOXO3/CDKN1A/BECN1/ATF4/SESN2/EIF2S1/GABARAPL1/MAP1LC3B/TP53/RPTOR/FOXO1/WIPI2/TSC1/ZFYVE1/GABARAP/BCL2/EIF2AK3/ULK1/PIK3R4/WDR45/ATG7/MAP1LC3C/MTOR	42
GO:0009267	BP	GO:0009267	cellular response to starvation	38/209	163/18866	9.41266e-40	3.90061e-37	2.15203e-37	LAMP2/FAS/GABARAPL2/HSPA5/EIF2AK2/ATG5/WIPI1/PIK3C3/SIRT1/SH3GLB1/MAPK1/MAP1LC3A/MAPK3/MAPK8/HSPA8/AMBRA1/NFE2L2/FOXO3/CDKN1A/BECN1/ATF4/SESN2/EIF2S1/GABARAPL1/MAP1LC3B/TP53/RPTOR/FOXO1/WIPI2/ZFYVE1/GABARAP/BCL2/EIF2AK3/PIK3R4/WDR45/ATG7/MAP1LC3C/MTOR	38
GO:0007033	BP	GO:0007033	vacuole organization	38/209	174/18866	1.40708e-38	5.30086e-36	2.92458e-36	RB1CC1/GABARAPL2/ATG5/ATG2B/WIPI1/RAB7A/PIK3C3/TP53INP2/ATG16L1/SH3GLB1/CHMP4B/MAP1LC3A/ATG2A/AMBRA1/ARSB/BECN1/RAB1A/GABARAPL1/MAP1LC3B/RAB5A/ATG3/ATG12/BAG3/WIPI2/PINK1/ATG16L2/GABARAP/GAA/RAB33B/ULK1/ATG9B/CLN3/WDR45/ATG7/MAP1LC3C/MTOR/ATG9A/IRGM	38
GO:0000422	BP	GO:0000422	autophagy of mitochondrion	29/209	79/18866	5.42419e-37	1.72906e-34	9.53954e-35	RB1CC1/GABARAPL2/ATG5/ATG2B/WIPI1/HDAC6/HIF1A/MAP1LC3A/TSC2/BNIP3L/ATG2A/AMBRA1/CAMKK2/BECN1/GABARAPL1/MAP1LC3B/TP53/ATG3/ATG12/WIPI2/PINK1/SQSTM1/GABARAP/BNIP3/ATG9B/WDR45/ATG7/MAP1LC3C/ATG9A	29
GO:0061726	BP	GO:0061726	mitochondrion disassembly	29/209	79/18866	5.42419e-37	1.72906e-34	9.53954e-35	RB1CC1/GABARAPL2/ATG5/ATG2B/WIPI1/HDAC6/HIF1A/MAP1LC3A/TSC2/BNIP3L/ATG2A/AMBRA1/CAMKK2/BECN1/GABARAPL1/MAP1LC3B/TP53/ATG3/ATG12/WIPI2/PINK1/SQSTM1/GABARAP/BNIP3/ATG9B/WDR45/ATG7/MAP1LC3C/ATG9A	29
GO:0016241	BP	GO:0016241	regulation of macroautophagy	36/209	176/18866	1.8801e-35	5.56509e-33	3.07036e-33	CAPN1/RB1CC1/GNAI3/HDAC6/SIRT1/SH3GLB1/HIF1A/CHMP4B/MAPK3/TSC2/BNIP3L/RHEB/MAPK8/GAPDH/PRKAB1/CAPNS1/SESN2/CALCOCO2/NPC1/TP53/RPTOR/RAB5A/BAG3/HSPB8/PINK1/CASP3/TSC1/MLST8/BNIP3/ULK1/ERN1/TBK1/CLN3/UVRAG/MTOR/IRGM	36
GO:1903008	BP	GO:1903008	organelle disassembly	30/209	111/18866	1.34308e-33	3.71048e-31	2.04713e-31	RB1CC1/GABARAPL2/ATG5/ATG2B/WIPI1/HDAC6/HIF1A/MAP1LC3A/TSC2/BNIP3L/ATG2A/AMBRA1/CAMKK2/BECN1/GABARAPL1/MAP1LC3B/TP53/ATG3/ATG12/WIPI2/PINK1/SQSTM1/GABARAP/KIF5B/BNIP3/ATG9B/WDR45/ATG7/MAP1LC3C/ATG9A	30
GO:0010508	BP	GO:0010508	positive regulation of autophagy	30/209	131/18866	3.29731e-31	8.54003e-29	4.71168e-29	ATG5/GNAI3/TP53INP2/ULK2/HDAC6/SIRT1/SH3GLB1/HIF1A/MAPK3/TSC2/BNIP3L/AMBRA1/CAMKK2/IFNG/STK11/FOXO3/SESN2/CALCOCO2/FOXO1/BAG3/HSPB8/PINK1/TSC1/BNIP3/ULK1/TBK1/DAPK1/ATG7/UVRAG/IRGM	30
GO:0061912	BP	GO:0061912	selective autophagy	22/209	61/18866	4.67436e-28	1.13944e-25	6.28651e-26	RB1CC1/ATG5/ATG2B/RAB7A/HDAC6/MAPK3/TSC2/ATG2A/AMBRA1/BECN1/SESN2/CALCOCO2/MAP1LC3B/TP53/BAG3/HSPB8/WIPI2/PINK1/SQSTM1/WDFY3/TBK1/MAP1LC3C	22
GO:0062197	BP	GO:0062197	cellular response to chemical stress	38/209	360/18866	2.74482e-26	5.9866e-24	3.30291e-24	CFLAR/FAS/MAPK9/ATG5/SIRT2/HDAC6/SIRT1/MAPK1/HIF1A/MAP1LC3A/MAPK3/MAPK8/CAMKK2/NFE2L2/FOXO3/ATF4/SESN2/EIF2S1/TP53/ARNT/PARP1/EGFR/FOXO1/PINK1/PRKCD/CASP3/TSC1/FOS/BCL2/EIF2AK3/RELA/DDIT3/SPHK1/BNIP3/P4HB/CLN3/DAPK1/ATG7	38
GO:0070997	BP	GO:0070997	neuron death	38/209	360/18866	2.74482e-26	5.9866e-24	3.30291e-24	CX3CL1/BID/FAS/HSPA5/CASP8/TP63/BAX/HSP90AB1/SIRT1/HIF1A/CHMP4B/NAMPT/CCL2/AMBRA1/IFNG/GAPDH/EIF4G1/FOXO3/ATF4/EIF2S1/RB1/TP53/PARP1/GRID2/PINK1/CAPN2/CASP3/TSC1/FADD/FOS/BCL2L1/BCL2/DDIT3/BNIP3/TBK1/CLN3/ATG7/MTOR	38
GO:0009896	BP	GO:0009896	positive regulation of catabolic process	41/209	454/18866	1.0895e-25	2.25745e-23	1.24547e-23	MAPK9/ATG5/GNAI3/SIRT2/RAB7A/TP53INP2/ULK2/BAX/HDAC6/SIRT1/SH3GLB1/HIF1A/MAPK3/TSC2/BNIP3L/AMBRA1/CAMKK2/CDKN1B/IFNG/NFE2L2/STK11/FOXO3/SESN2/EDEM1/CALCOCO2/ARNT/FOXO1/BAG3/HSPB8/PINK1/PRKCD/TSC1/ATG4B/PTEN/BNIP3/ULK1/TBK1/DAPK1/ATG7/UVRAG/IRGM	41
GO:2001233	BP	GO:2001233	regulation of apoptotic signaling pathway	39/209	413/18866	3.68298e-25	7.26774e-23	4.00974e-23	CFLAR/CX3CL1/BID/RB1CC1/FAS/BAK1/DAPK2/MAPK9/CASP8/GNAI3/TP63/TP73/BAX/ITGA6/SIRT1/HIF1A/MAPK8/BIRC6/NFE2L2/HDAC1/MAPK8IP1/TNFSF10/BECN1/RAF1/RB1/TP53/PARP1/PINK1/PEA15/PRKCD/FADD/BCL2L1/BCL2/PTEN/EIF2AK3/RELA/DDIT3/BNIP3/P4HB	39
GO:0031331	BP	GO:0031331	positive regulation of cellular catabolic process	38/209	390/18866	5.15005e-25	9.70082e-23	5.35211e-23	MAPK9/ATG5/GNAI3/SIRT2/TP53INP2/ULK2/BAX/HDAC6/SIRT1/SH3GLB1/HIF1A/MAPK3/TSC2/BNIP3L/AMBRA1/CAMKK2/IFNG/NFE2L2/STK11/FOXO3/SESN2/EDEM1/CALCOCO2/ARNT/FOXO1/BAG3/HSPB8/PINK1/PRKCD/TSC1/PTEN/BNIP3/ULK1/TBK1/DAPK1/ATG7/UVRAG/IRGM	38
GO:0044804	BP	GO:0044804	autophagy of nucleus	12/209	14/18866	2.21824e-22	3.99668e-20	2.20504e-20	RB1CC1/ATG5/ATG2B/WIPI1/ATG2A/ATG3/ATG12/WIPI2/ATG9B/WDR45/ATG7/ATG9A	12
GO:0016239	BP	GO:0016239	positive regulation of macroautophagy	19/209	68/18866	6.35093e-22	1.09372e-19	6.03425e-20	GNAI3/HDAC6/SIRT1/SH3GLB1/HIF1A/MAPK3/TSC2/BNIP3L/SESN2/CALCOCO2/BAG3/HSPB8/PINK1/TSC1/BNIP3/ULK1/TBK1/UVRAG/IRGM	19
GO:0034599	BP	GO:0034599	cellular response to oxidative stress	32/209	310/18866	6.59823e-22	1.09372e-19	6.03425e-20	CFLAR/MAPK9/SIRT2/HDAC6/SIRT1/MAPK1/HIF1A/MAP1LC3A/MAPK3/MAPK8/CAMKK2/NFE2L2/FOXO3/ATF4/SESN2/EIF2S1/TP53/ARNT/PARP1/EGFR/FOXO1/PINK1/PRKCD/TSC1/FOS/BCL2/RELA/SPHK1/BNIP3/P4HB/DAPK1/ATG7	32
GO:0097193	BP	GO:0097193	intrinsic apoptotic signaling pathway	31/209	290/18866	1.06935e-21	1.70438e-19	9.40336e-20	BID/BAK1/DAPK2/TP63/TP73/PPP1R15A/BAX/SIRT1/HIF1A/NFE2L2/HDAC1/STK11/MAPK8IP1/CDKN1A/BECN1/ATF4/TP53/PARP1/ITPR1/PINK1/PRKCD/CASP3/BCL2L1/BCL2/EIF2AK3/DDIT3/BNIP3/ERN1/P4HB/CASP4/IKBKE	31
GO:0006979	BP	GO:0006979	response to oxidative stress	37/209	458/18866	1.59698e-21	2.45106e-19	1.35229e-19	CFLAR/BAK1/MAPK9/SIRT2/HDAC6/SIRT1/MAPK1/HIF1A/MAP1LC3A/MAPK3/MAPK8/CAMKK2/NFE2L2/FOXO3/FKBP1B/ATF4/SESN2/EIF2S1/TP53/ARNT/PARP1/EGFR/FOXO1/PINK1/CAPN2/PRKCD/CASP3/TSC1/EEF2/FOS/BCL2/RELA/SPHK1/BNIP3/P4HB/DAPK1/ATG7	37
GO:0070482	BP	GO:0070482	response to oxygen levels	33/209	396/18866	1.15475e-19	1.70902e-17	9.42897e-18	CFLAR/FAS/SIRT2/SIRT1/HIF1A/EEF2K/BNIP3L/NAMPT/CDKN1B/VEGFA/BNIP1/NFE2L2/FOXO3/CXCR4/CDKN1A/ATF4/RAF1/MYC/TP53/ARNT/FOXO1/ITPR1/PINK1/CAPN2/CASP3/TSC1/BCL2/PTEN/BNIP3/P4HB/EIF4EBP1/ATG7/MTOR	33
GO:0034976	BP	GO:0034976	response to endoplasmic reticulum stress	29/209	294/18866	2.26812e-19	3.24107e-17	1.78815e-17	MBTPS2/BAK1/HSPA5/EIF2AK2/WIPI1/PPP1R15A/BAX/SIRT1/CCL2/EIF4G1/NFE2L2/ATF6/CANX/ATF4/DNAJB9/SESN2/EIF2S1/EDEM1/TP53/ITPR1/ATG10/EEF2/BCL2L1/BCL2/EIF2AK3/DDIT3/ERN1/P4HB/CASP4	29
GO:0018209	BP	GO:0018209	peptidyl-serine modification	30/209	333/18866	6.84982e-19	9.46189e-17	5.22029e-17	BAK1/MAPK9/PRKCQ/BAX/HDAC6/HSP90AB1/MAPK1/MAPK3/IKBKB/MAPK8/RPS6KB1/IFNG/VEGFA/EIF4G1/RAF1/RPTOR/PARP1/EGFR/PINK1/IL24/PRKCD/BCL2/PTEN/EIF2AK3/ULK1/ERN1/TBK1/MTOR/IRGM/IKBKE	30
GO:0018105	BP	GO:0018105	peptidyl-serine phosphorylation	29/209	310/18866	9.79351e-19	1.30917e-16	7.22292e-17	BAK1/MAPK9/PRKCQ/BAX/HDAC6/HSP90AB1/MAPK1/MAPK3/IKBKB/MAPK8/RPS6KB1/IFNG/VEGFA/EIF4G1/RAF1/RPTOR/EGFR/PINK1/IL24/PRKCD/BCL2/PTEN/EIF2AK3/ULK1/ERN1/TBK1/MTOR/IRGM/IKBKE	29
GO:0000302	BP	GO:0000302	response to reactive oxygen species	26/209	235/18866	1.04998e-18	1.35972e-16	7.50182e-17	CFLAR/BAK1/MAPK9/HDAC6/SIRT1/MAPK1/MAP1LC3A/MAPK3/MAPK8/CAMKK2/NFE2L2/FOXO3/FKBP1B/SESN2/EGFR/FOXO1/PINK1/CAPN2/PRKCD/CASP3/EEF2/FOS/BCL2/RELA/SPHK1/BNIP3	26
GO:1901214	BP	GO:1901214	regulation of neuron death	29/209	321/18866	2.54683e-18	3.19819e-16	1.7645e-16	CX3CL1/CASP8/BAX/HSP90AB1/SIRT1/HIF1A/CHMP4B/CCL2/AMBRA1/IFNG/EIF4G1/FOXO3/ATF4/EIF2S1/TP53/PARP1/GRID2/PINK1/CAPN2/CASP3/TSC1/FOS/BCL2L1/BCL2/DDIT3/TBK1/CLN3/ATG7/MTOR	29
GO:0035966	BP	GO:0035966	response to topologically incorrect protein	24/209	205/18866	6.47723e-18	7.78423e-16	4.2947e-16	MBTPS2/BAK1/HSPA5/EIF2AK2/WIPI1/PPP1R15A/BAX/HDAC6/HSP90AB1/CCL2/HSPA8/NFE2L2/ATF6/CANX/ATF4/DNAJB9/DNAJB1/EIF2S1/EDEM1/BAG3/HSPB8/EIF2AK3/DDIT3/ERN1	24
GO:0006986	BP	GO:0006986	response to unfolded protein	23/209	183/18866	6.57452e-18	7.78423e-16	4.2947e-16	MBTPS2/BAK1/HSPA5/EIF2AK2/WIPI1/PPP1R15A/BAX/HSP90AB1/CCL2/HSPA8/NFE2L2/ATF6/CANX/ATF4/DNAJB9/DNAJB1/EIF2S1/EDEM1/BAG3/HSPB8/EIF2AK3/DDIT3/ERN1	23
GO:0035967	BP	GO:0035967	cellular response to topologically incorrect protein	22/209	166/18866	1.11614e-17	1.26758e-15	6.99346e-16	MBTPS2/BAK1/HSPA5/EIF2AK2/WIPI1/PPP1R15A/BAX/HDAC6/CCL2/HSPA8/NFE2L2/ATF6/CANX/ATF4/DNAJB9/EIF2S1/EDEM1/BAG3/HSPB8/EIF2AK3/DDIT3/ERN1	22
GO:0034620	BP	GO:0034620	cellular response to unfolded protein	21/209	146/18866	1.13177e-17	1.26758e-15	6.99346e-16	MBTPS2/BAK1/HSPA5/EIF2AK2/WIPI1/PPP1R15A/BAX/CCL2/HSPA8/NFE2L2/ATF6/CANX/ATF4/DNAJB9/EIF2S1/EDEM1/BAG3/HSPB8/EIF2AK3/DDIT3/ERN1	21
GO:0071453	BP	GO:0071453	cellular response to oxygen levels	25/209	235/18866	1.30866e-17	1.42713e-15	7.87372e-16	CFLAR/FAS/SIRT2/SIRT1/HIF1A/EEF2K/BNIP3L/NAMPT/VEGFA/NFE2L2/FOXO3/ATF4/MYC/TP53/ARNT/FOXO1/PINK1/TSC1/BCL2/PTEN/BNIP3/P4HB/EIF4EBP1/ATG7/MTOR	25
GO:0051402	BP	GO:0051402	neuron apoptotic process	25/209	245/18866	3.56688e-17	3.79004e-15	2.09103e-15	CX3CL1/BID/FAS/HSPA5/TP63/BAX/HSP90AB1/HIF1A/CCL2/AMBRA1/GAPDH/FOXO3/ATF4/RB1/TP53/PARP1/GRID2/PINK1/CASP3/FADD/BCL2L1/BCL2/DDIT3/BNIP3/CLN3	25
GO:2001235	BP	GO:2001235	positive regulation of apoptotic signaling pathway	22/209	183/18866	9.32717e-17	9.33202e-15	5.14864e-15	BID/FAS/BAK1/MAPK9/CASP8/TP63/TP73/BAX/SIRT1/MAPK8/TNFSF10/BECN1/TP53/PINK1/PEA15/PRKCD/FADD/BCL2L1/BCL2/PTEN/DDIT3/BNIP3	22
GO:1990928	BP	GO:1990928	response to amino acid starvation	14/209	48/18866	9.36267e-17	9.33202e-15	5.14864e-15	FAS/EIF2AK2/SH3GLB1/MAPK1/MAP1LC3A/MAPK3/MAPK8/CDKN1A/ATF4/SESN2/EIF2S1/EIF2AK3/EIF4EBP1/MTOR	14
GO:0097191	BP	GO:0097191	extrinsic apoptotic signaling pathway	24/209	230/18866	9.45813e-17	9.33202e-15	5.14864e-15	CFLAR/CX3CL1/BID/RB1CC1/FAS/BAK1/CASP8/BAX/ITGA6/IFNG/BIRC6/FOXO3/TNFSF10/RAF1/BAG3/PEA15/CASP3/FADD/GABARAP/BCL2L1/BCL2/PTEN/RELA/DAPK1	24
GO:1903829	BP	GO:1903829	positive regulation of cellular protein localization	28/209	338/18866	9.88502e-17	9.5264e-15	5.25588e-15	ITGA3/BID/CASP8/TP63/TP73/SAR1A/HSP90AB1/SH3GLB1/MAPK1/RAB11A/MAPK8/IFNG/STK11/SESN2/EDEM1/TP53/ERBB2/PARP1/EGFR/ITGB1/BAG3/PINK1/SQSTM1/PRKCD/KIF5B/BCL2/EIF2AK3/CLN3	28
GO:0036293	BP	GO:0036293	response to decreased oxygen levels	29/209	371/18866	1.26908e-16	1.17452e-14	6.48003e-15	CFLAR/SIRT2/SIRT1/HIF1A/EEF2K/BNIP3L/NAMPT/CDKN1B/VEGFA/BNIP1/NFE2L2/FOXO3/CXCR4/ATF4/RAF1/MYC/TP53/ARNT/ITPR1/PINK1/CAPN2/CASP3/TSC1/BCL2/PTEN/BNIP3/P4HB/EIF4EBP1/MTOR	29
GO:2001234	BP	GO:2001234	negative regulation of apoptotic signaling pathway	24/209	233/18866	1.27542e-16	1.17452e-14	6.48003e-15	CFLAR/CX3CL1/BID/RB1CC1/FAS/CASP8/GNAI3/BAX/ITGA6/SIRT1/HIF1A/BIRC6/NFE2L2/HDAC1/MAPK8IP1/TNFSF10/RAF1/RB1/PINK1/PEA15/FADD/BCL2L1/BCL2/RELA	24
GO:0071214	BP	GO:0071214	cellular response to abiotic stimulus	27/209	331/18866	5.35129e-16	4.71825e-14	2.60314e-14	FAS/BAK1/HSPA5/CASP8/BAX/SIRT1/MAPK3/NAMPT/MAPK8/NFKB1/STK11/CDKN1A/ATF4/EIF2S1/RAC1/MYC/CASP1/TP53/PARP1/EGFR/BAG3/CASP3/FADD/BCL2L1/PTEN/BNIP3/CLN3	27
GO:0104004	BP	GO:0104004	cellular response to environmental stimulus	27/209	331/18866	5.35129e-16	4.71825e-14	2.60314e-14	FAS/BAK1/HSPA5/CASP8/BAX/SIRT1/MAPK3/NAMPT/MAPK8/NFKB1/STK11/CDKN1A/ATF4/EIF2S1/RAC1/MYC/CASP1/TP53/PARP1/EGFR/BAG3/CASP3/FADD/BCL2L1/PTEN/BNIP3/CLN3	27
GO:0034198	BP	GO:0034198	cellular response to amino acid starvation	13/209	45/18866	1.38994e-15	1.19998e-13	6.62052e-14	FAS/EIF2AK2/SH3GLB1/MAPK1/MAP1LC3A/MAPK3/MAPK8/CDKN1A/ATF4/SESN2/EIF2S1/EIF2AK3/MTOR	13
GO:0006995	BP	GO:0006995	cellular response to nitrogen starvation	9/209	13/18866	1.45489e-15	1.20581e-13	6.65268e-14	GABARAPL2/ATG5/MAP1LC3A/BECN1/GABARAPL1/MAP1LC3B/GABARAP/ATG7/MAP1LC3C	9
GO:0043562	BP	GO:0043562	cellular response to nitrogen levels	9/209	13/18866	1.45489e-15	1.20581e-13	6.65268e-14	GABARAPL2/ATG5/MAP1LC3A/BECN1/GABARAPL1/MAP1LC3B/GABARAP/ATG7/MAP1LC3C	9
GO:0030968	BP	GO:0030968	endoplasmic reticulum unfolded protein response	18/209	125/18866	2.55665e-15	2.0774e-13	1.14614e-13	MBTPS2/BAK1/HSPA5/EIF2AK2/WIPI1/PPP1R15A/BAX/CCL2/NFE2L2/ATF6/CANX/ATF4/DNAJB9/EIF2S1/EDEM1/EIF2AK3/DDIT3/ERN1	18
GO:0010821	BP	GO:0010821	regulation of mitochondrion organization	21/209	191/18866	2.99796e-15	2.38914e-13	1.31813e-13	BID/BAK1/CASP8/TP63/TP73/BAX/HDAC6/SH3GLB1/HIF1A/TSC2/BNIP3L/MAPK8/CAMKK2/TNFSF10/TP53/BAG3/PINK1/SQSTM1/BCL2L1/BCL2/BNIP3	21
GO:0036294	BP	GO:0036294	cellular response to decreased oxygen levels	22/209	218/18866	3.89944e-15	3.04892e-13	1.68214e-13	CFLAR/SIRT2/SIRT1/HIF1A/EEF2K/BNIP3L/NAMPT/VEGFA/NFE2L2/FOXO3/ATF4/MYC/TP53/ARNT/PINK1/TSC1/BCL2/PTEN/BNIP3/P4HB/EIF4EBP1/MTOR	22
GO:0043254	BP	GO:0043254	regulation of protein-containing complex assembly	29/209	449/18866	1.88041e-14	1.44304e-12	7.96151e-13	BID/BAK1/HSPA5/MAPK9/EIF2AK2/NCKAP1/SIRT2/SAR1A/BAX/HDAC6/SH3GLB1/HSPA8/CDKN1B/IFNG/VEGFA/EIF4G1/RAF1/RAC1/RB1/TP53/PARP1/NRG1/PINK1/PRKCD/MLST8/ULK1/EIF4EBP1/MTOR/IRGM	29
GO:0051701	BP	GO:0051701	interaction with host	21/209	212/18866	2.4617e-14	1.85478e-12	1.02332e-12	EIF2AK2/ATG5/CASP8/RAB7A/ULK2/CHMP2B/CHMP4B/GAPDH/CD46/CXCR4/NPC1/EGFR/ITGB1/CTSB/BCL2L1/ULK1/P4HB/LAMP1/ATG7/UVRAG/IRGM	21
GO:0036003	BP	GO:0036003	positive regulation of transcription from RNA polymerase II promoter in response to stress	10/209	24/18866	3.84303e-14	2.84384e-12	1.569e-12	MBTPS2/HSPA5/HIF1A/VEGFA/NFE2L2/ATF6/ATF4/SESN2/TP53/DDIT3	10
GO:0034614	BP	GO:0034614	cellular response to reactive oxygen species	19/209	170/18866	4.89821e-14	3.56109e-12	1.96471e-12	CFLAR/MAPK9/HDAC6/SIRT1/MAPK1/MAP1LC3A/MAPK3/MAPK8/CAMKK2/NFE2L2/FOXO3/EGFR/FOXO1/PINK1/PRKCD/FOS/RELA/SPHK1/BNIP3	19
GO:0008625	BP	GO:0008625	extrinsic apoptotic signaling pathway via death domain receptors	15/209	89/18866	5.19937e-14	3.71486e-12	2.04955e-12	CFLAR/BID/FAS/CASP8/BAX/TNFSF10/RAF1/BAG3/PEA15/FADD/GABARAP/BCL2L1/BCL2/PTEN/DAPK1	15
GO:2000377	BP	GO:2000377	regulation of reactive oxygen species metabolic process	20/209	200/18866	8.7441e-14	6.14162e-12	3.38844e-12	CFLAR/ATG5/GNAI3/SIRT2/HDAC6/HSP90AB1/HIF1A/IFNG/NFE2L2/FOXO3/CDKN1A/RAC1/TP53/EGFR/FOXO1/PINK1/PRKCD/BCL2/BNIP3/MTOR	20
GO:0042149	BP	GO:0042149	cellular response to glucose starvation	12/209	49/18866	1.60216e-13	1.10656e-11	6.10509e-12	HSPA5/PIK3C3/SH3GLB1/NFE2L2/FOXO3/BECN1/ATF4/SESN2/TP53/BCL2/EIF2AK3/PIK3R4	12
GO:0070059	BP	GO:0070059	intrinsic apoptotic signaling pathway in response to endoplasmic reticulum stress	13/209	63/18866	1.67376e-13	1.13706e-11	6.27335e-12	BAK1/PPP1R15A/BAX/SIRT1/ATF4/TP53/ITPR1/BCL2L1/BCL2/EIF2AK3/DDIT3/ERN1/CASP4	13
GO:0006984	BP	GO:0006984	ER-nucleus signaling pathway	12/209	51/18866	2.70386e-13	1.80722e-11	9.97076e-12	MBTPS2/HSPA5/PPP1R15A/CCL2/NFE2L2/ATF6/ATF4/EIF2S1/TP53/ATG10/EIF2AK3/DDIT3	12
GO:0010822	BP	GO:0010822	positive regulation of mitochondrion organization	16/209	119/18866	2.8498e-13	1.87453e-11	1.03421e-11	BID/BAK1/CASP8/TP63/TP73/BAX/HDAC6/SH3GLB1/HIF1A/MAPK8/CAMKK2/TNFSF10/TP53/PINK1/BCL2/BNIP3	16
GO:0043281	BP	GO:0043281	regulation of cysteine-type endopeptidase activity involved in apoptotic process	20/209	215/18866	3.44968e-13	2.23367e-11	1.23235e-11	CFLAR/BID/FAS/BAK1/CASP8/TP63/BAX/BIRC5/NLRC4/SIRT1/VEGFA/CTSD/TNFSF10/RAF1/MYC/CASP1/DLC1/FADD/EIF2AK3/DAPK1	20
GO:0097352	BP	GO:0097352	autophagosome maturation	11/209	40/18866	4.1334e-13	2.6352e-11	1.45388e-11	LAMP2/GABARAPL2/MAP1LC3A/CALCOCO2/GABARAPL1/MAP1LC3B/GABARAP/CLN3/MAP1LC3C/UVRAG/IRGM	11
GO:0042542	BP	GO:0042542	response to hydrogen peroxide	17/209	146/18866	5.60661e-13	3.52027e-11	1.94219e-11	BAK1/HDAC6/SIRT1/MAP1LC3A/NFE2L2/FOXO3/FKBP1B/FOXO1/PINK1/CAPN2/PRKCD/CASP3/EEF2/BCL2/RELA/SPHK1/BNIP3	17
GO:1905475	BP	GO:1905475	regulation of protein localization to membrane	19/209	195/18866	5.98952e-13	3.70456e-11	2.04387e-11	ITGA3/BID/GOPC/CASP8/TP63/TP73/RAB11A/MAPK8/IFNG/VAMP7/TP53/ERBB2/EGFR/ITGB1/SQSTM1/KIF5B/BCL2L1/BCL2/CLN3	19
GO:0032388	BP	GO:0032388	positive regulation of intracellular transport	20/209	222/18866	6.30395e-13	3.8417e-11	2.11953e-11	BID/CASP8/TP63/TP73/SAR1A/HSP90AB1/SH3GLB1/MAPK1/MAPK8/IFNG/STK11/EDEM1/TP53/ERBB2/CAPN10/BAG3/PINK1/PRKCD/KIF5B/BCL2	20
GO:1905477	BP	GO:1905477	positive regulation of protein localization to membrane	16/209	127/18866	8.00533e-13	4.80784e-11	2.65257e-11	ITGA3/BID/CASP8/TP63/TP73/RAB11A/MAPK8/IFNG/TP53/ERBB2/EGFR/ITGB1/SQSTM1/KIF5B/BCL2/CLN3	16
GO:0007568	BP	GO:0007568	aging	23/209	319/18866	1.1937e-12	7.06673e-11	3.89884e-11	CX3CL1/BAK1/TP63/SIRT1/MAPK1/MAPK3/NAMPT/NFE2L2/FOXO3/CDKN1A/CANX/EIF2S1/ULK3/TP53/CDKN2A/PRKCD/EEF2/FOS/BCL2/PTEN/RELA/ATG7/MTOR	23
GO:0051222	BP	GO:0051222	positive regulation of protein transport	24/209	354/18866	1.41003e-12	8.22982e-11	4.54053e-11	BID/CASP8/TP63/TP73/SAR1A/HSP90AB1/SH3GLB1/MAPK1/HIF1A/MAPK8/IFNG/GAPDH/EDEM1/RAC1/TP53/ERBB2/CAPN10/EGFR/BAG3/PINK1/PRKCD/KIF5B/BCL2/CLN3	24
GO:0009266	BP	GO:0009266	response to temperature stimulus	20/209	233/18866	1.55665e-12	8.9594e-11	4.94306e-11	CASP8/MAP2K7/HSP90AB1/SIRT1/MAPK1/MAPK3/BAG1/HSPA8/CXCR4/CDKN1A/DNAJB1/EIF2S1/RPTOR/FOXO1/BAG3/HSPB8/MLST8/FOS/EIF2AK3/MTOR	20
GO:0032386	BP	GO:0032386	regulation of intracellular transport	24/209	358/18866	1.79335e-12	1.01803e-10	5.61665e-11	BID/CASP8/TP63/TP73/SAR1A/HSP90AB1/SH3GLB1/MAPK1/MAPK3/BNIP3L/MAPK8/IFNG/STK11/VAMP7/EDEM1/TP53/ERBB2/CAPN10/BAG3/PINK1/PRKCD/KIF5B/BCL2/LAMP1	24
GO:0043280	BP	GO:0043280	positive regulation of cysteine-type endopeptidase activity involved in apoptotic process	16/209	134/18866	1.86215e-12	1.0428e-10	5.75332e-11	CFLAR/BID/FAS/BAK1/CASP8/BAX/NLRC4/SIRT1/CTSD/TNFSF10/MYC/CASP1/DLC1/FADD/EIF2AK3/DAPK1	16
GO:0001666	BP	GO:0001666	response to hypoxia	24/209	359/18866	1.90351e-12	1.05175e-10	5.80269e-11	CFLAR/SIRT2/SIRT1/HIF1A/BNIP3L/CDKN1B/VEGFA/NFE2L2/FOXO3/CXCR4/RAF1/MYC/TP53/ARNT/ITPR1/PINK1/CAPN2/CASP3/BCL2/PTEN/BNIP3/P4HB/EIF4EBP1/MTOR	24
GO:0090316	BP	GO:0090316	positive regulation of intracellular protein transport	18/209	182/18866	1.9318e-12	1.05334e-10	5.81145e-11	BID/CASP8/TP63/TP73/SAR1A/HSP90AB1/SH3GLB1/MAPK1/MAPK8/IFNG/EDEM1/TP53/ERBB2/BAG3/PINK1/PRKCD/KIF5B/BCL2	18
GO:2000116	BP	GO:2000116	regulation of cysteine-type endopeptidase activity	20/209	239/18866	2.49628e-12	1.34345e-10	7.41206e-11	CFLAR/BID/FAS/BAK1/CASP8/TP63/BAX/BIRC5/NLRC4/SIRT1/VEGFA/CTSD/TNFSF10/RAF1/MYC/CASP1/DLC1/FADD/EIF2AK3/DAPK1	20
GO:0043620	BP	GO:0043620	regulation of DNA-templated transcription in response to stress	15/209	115/18866	2.53735e-12	1.34805e-10	7.43742e-11	MBTPS2/HSPA5/SIRT2/HIF1A/VEGFA/NFE2L2/ATF6/ATF4/SESN2/DNAJB1/TP53/ARNT/BAG3/RELA/DDIT3	15
GO:0045862	BP	GO:0045862	positive regulation of proteolysis	24/209	370/18866	3.62025e-12	1.87529e-10	1.03463e-10	CFLAR/BID/FAS/BAK1/MAPK9/CASP8/SIRT2/BAX/NLRC4/SIRT1/MAPK3/IFNG/NFE2L2/CTSD/TNFSF10/EDEM1/MYC/CASP1/PINK1/DLC1/FADD/PTEN/EIF2AK3/DAPK1	24
GO:1904951	BP	GO:1904951	positive regulation of establishment of protein localization	24/209	370/18866	3.62025e-12	1.87529e-10	1.03463e-10	BID/CASP8/TP63/TP73/SAR1A/HSP90AB1/SH3GLB1/MAPK1/HIF1A/MAPK8/IFNG/GAPDH/EDEM1/RAC1/TP53/ERBB2/CAPN10/EGFR/BAG3/PINK1/PRKCD/KIF5B/BCL2/CLN3	24
GO:0009411	BP	GO:0009411	response to UV	16/209	140/18866	3.69109e-12	1.88838e-10	1.04185e-10	BAK1/MAP2K7/BAX/SIRT1/MAPK8/STK11/CDKN1A/ATF4/EIF2S1/MYC/TP53/PARP1/EGFR/CASP3/BCL2/RELA	16
GO:2001242	BP	GO:2001242	regulation of intrinsic apoptotic signaling pathway	17/209	166/18866	4.62229e-12	2.33595e-10	1.28878e-10	BID/DAPK2/BAX/SIRT1/HIF1A/NFE2L2/HDAC1/MAPK8IP1/BECN1/TP53/PARP1/PINK1/BCL2L1/BCL2/EIF2AK3/DDIT3/P4HB	17
GO:0008637	BP	GO:0008637	apoptotic mitochondrial changes	15/209	125/18866	8.70878e-12	4.34809e-10	2.39892e-10	BID/BAK1/CASP8/TP63/TP73/BAX/BNIP3L/MAPK8/TNFSF10/TP53/ATG3/PINK1/BCL2L1/BCL2/BNIP3	15
GO:0072593	BP	GO:0072593	reactive oxygen species metabolic process	21/209	288/18866	9.72375e-12	4.79705e-10	2.64662e-10	CFLAR/ATG5/GNAI3/SIRT2/HDAC6/HSP90AB1/HIF1A/IFNG/NFE2L2/FOXO3/CDKN1A/SESN2/RAC1/TP53/EGFR/FOXO1/PINK1/PRKCD/BCL2/BNIP3/MTOR	21
GO:0010952	BP	GO:0010952	positive regulation of peptidase activity	18/209	201/18866	1.04494e-11	5.09438e-10	2.81065e-10	CFLAR/BID/FAS/BAK1/CASP8/BAX/NLRC4/SIRT1/MAPK3/CTSD/TNFSF10/MYC/CASP1/PINK1/DLC1/FADD/EIF2AK3/DAPK1	18
GO:2001056	BP	GO:2001056	positive regulation of cysteine-type endopeptidase activity	16/209	151/18866	1.19018e-11	5.73498e-10	3.16409e-10	CFLAR/BID/FAS/BAK1/CASP8/BAX/NLRC4/SIRT1/CTSD/TNFSF10/MYC/CASP1/DLC1/FADD/EIF2AK3/DAPK1	16
GO:0052547	BP	GO:0052547	regulation of peptidase activity	26/209	466/18866	1.2954e-11	6.17026e-10	3.40424e-10	CFLAR/BID/FAS/BAK1/CASP8/TP63/BAX/BIRC5/NLRC4/SIRT1/MAPK3/GAPDH/VEGFA/BIRC6/HDAC1/CTSD/TNFSF10/RAF1/MYC/CASP1/PINK1/DLC1/FADD/EIF2AK3/DAPK1/SERPINA1	26
GO:2001237	BP	GO:2001237	negative regulation of extrinsic apoptotic signaling pathway	14/209	107/18866	1.3318e-11	6.27159e-10	3.46014e-10	CFLAR/CX3CL1/RB1CC1/FAS/CASP8/ITGA6/BIRC6/TNFSF10/RAF1/PEA15/FADD/BCL2L1/BCL2/RELA	14
GO:0090559	BP	GO:0090559	regulation of membrane permeability	13/209	88/18866	1.50632e-11	7.0137e-10	3.86958e-10	BID/BAK1/CASP8/TP63/TP73/BAX/BNIP3L/MAPK8/TP53/BCL2L1/BCL2/BNIP3/MTOR	13
GO:0007050	BP	GO:0007050	cell cycle arrest	19/209	234/18866	1.53282e-11	7.05778e-10	3.8939e-10	TP73/PPP1R15A/BAX/HSP90AB1/RHEB/CDKN1B/IFNG/PRKAB1/STK11/CDKN1A/MYC/RB1/TP53/RPTOR/CDKN2A/MLST8/DDIT3/ERN1/MTOR	19
GO:0033157	BP	GO:0033157	regulation of intracellular protein transport	20/209	264/18866	1.55265e-11	7.07055e-10	3.90094e-10	BID/CASP8/TP63/TP73/SAR1A/HSP90AB1/SH3GLB1/MAPK1/BNIP3L/MAPK8/IFNG/VAMP7/EDEM1/TP53/ERBB2/BAG3/PINK1/PRKCD/KIF5B/BCL2	20
GO:0043618	BP	GO:0043618	regulation of transcription from RNA polymerase II promoter in response to stress	14/209	109/18866	1.72191e-11	7.75608e-10	4.27916e-10	MBTPS2/HSPA5/SIRT2/HIF1A/VEGFA/NFE2L2/ATF6/ATF4/SESN2/DNAJB1/TP53/ARNT/BAG3/DDIT3	14
GO:0097345	BP	GO:0097345	mitochondrial outer membrane permeabilization	11/209	55/18866	1.85062e-11	8.19137e-10	4.51932e-10	BID/BAK1/CASP8/TP63/TP73/BAX/BNIP3L/MAPK8/TP53/BCL2/BNIP3	11
GO:0071456	BP	GO:0071456	cellular response to hypoxia	18/209	208/18866	1.85808e-11	8.19137e-10	4.51932e-10	CFLAR/SIRT2/SIRT1/HIF1A/BNIP3L/VEGFA/NFE2L2/FOXO3/MYC/TP53/ARNT/PINK1/BCL2/PTEN/BNIP3/P4HB/EIF4EBP1/MTOR	18
GO:0046777	BP	GO:0046777	protein autophosphorylation	19/209	237/18866	1.91535e-11	8.35494e-10	4.60956e-10	DAPK2/EIF2AK2/ULK2/PTK6/MAPK3/EEF2K/CAMKK2/VEGFA/STK11/EIF2S1/ULK3/ERBB2/EGFR/PINK1/EIF2AK3/ULK1/ERN1/DAPK1/MTOR	19
GO:1905897	BP	GO:1905897	regulation of response to endoplasmic reticulum stress	13/209	92/18866	2.69467e-11	1.1632e-09	6.41757e-10	BAK1/HSPA5/PPP1R15A/BAX/SIRT1/NFE2L2/ATF6/DNAJB9/EDEM1/BCL2L1/EIF2AK3/DDIT3/ERN1	13
GO:0050769	BP	GO:0050769	positive regulation of neurogenesis	26/209	485/18866	3.14159e-11	1.34214e-09	7.40482e-10	CFLAR/ITGA3/CX3CL1/HSPA5/TP73/ITGA6/HIF1A/PTK6/EEF2K/RAB11A/RHEB/IFNG/VEGFA/ARSB/EIF4G1/NFE2L2/HDAC1/STK11/FKBP1B/CCR2/CXCR4/VAMP7/BCL2/PTEN/RELA/MTOR	26
GO:0019058	BP	GO:0019058	viral life cycle	22/209	341/18866	3.36959e-11	1.42486e-09	7.86117e-10	EIF2AK2/ATG5/RAB7A/CHMP2B/ATG16L1/HSP90AB1/CHMP4B/CCL2/HSPA8/CD46/CXCR4/RAB1A/NPC1/RAB5A/EGFR/ITGB1/CTSB/ATG16L2/BCL2/P4HB/LAMP1/UVRAG	22
GO:2001236	BP	GO:2001236	regulation of extrinsic apoptotic signaling pathway	16/209	162/18866	3.49126e-11	1.46139e-09	8.06276e-10	CFLAR/CX3CL1/BID/RB1CC1/FAS/CASP8/ITGA6/BIRC6/TNFSF10/RAF1/PEA15/FADD/BCL2L1/BCL2/PTEN/RELA	16
GO:0036499	BP	GO:0036499	PERK-mediated unfolded protein response	8/209	21/18866	3.56702e-11	1.46354e-09	8.07459e-10	HSPA5/PPP1R15A/CCL2/NFE2L2/ATF4/EIF2S1/EIF2AK3/DDIT3	8
GO:0140467	BP	GO:0140467	integrated stress response signaling	8/209	21/18866	3.56702e-11	1.46354e-09	8.07459e-10	HSPA5/PPP1R15A/CCL2/NFE2L2/ATF4/EIF2S1/EIF2AK3/DDIT3	8
GO:0046902	BP	GO:0046902	regulation of mitochondrial membrane permeability	12/209	77/18866	4.86559e-11	1.97676e-09	1.09061e-09	BID/BAK1/CASP8/TP63/TP73/BAX/BNIP3L/MAPK8/TP53/BCL2L1/BCL2/BNIP3	12
GO:0071241	BP	GO:0071241	cellular response to inorganic substance	18/209	221/18866	5.10719e-11	2.05478e-09	1.13366e-09	CFLAR/HSPA5/MAPK9/MAPK1/MAP1LC3A/MAPK3/EEF2K/MAPK8/CDKN1B/NFE2L2/ATF4/EIF2S1/PARP1/EGFR/FOXO1/FOS/EIF2AK3/BNIP3	18
GO:0036473	BP	GO:0036473	cell death in response to oxidative stress	13/209	97/18866	5.35893e-11	2.11499e-09	1.16688e-09	HDAC6/SIRT1/HIF1A/NFE2L2/FOXO3/ATF4/PARP1/PINK1/PRKCD/TSC1/BCL2/P4HB/ATG7	13
GO:1901216	BP	GO:1901216	positive regulation of neuron death	13/209	97/18866	5.35893e-11	2.11499e-09	1.16688e-09	CASP8/BAX/IFNG/FOXO3/ATF4/EIF2S1/TP53/PARP1/CAPN2/CASP3/FOS/DDIT3/MTOR	13
GO:1902110	BP	GO:1902110	positive regulation of mitochondrial membrane permeability involved in apoptotic process	11/209	61/18866	6.1022e-11	2.38561e-09	1.31618e-09	BID/BAK1/CASP8/TP63/TP73/BAX/BNIP3L/MAPK8/TP53/BCL2/BNIP3	11
GO:0071260	BP	GO:0071260	cellular response to mechanical stimulus	12/209	79/18866	6.65007e-11	2.55166e-09	1.40779e-09	FAS/BAK1/CASP8/MAPK3/MAPK8/NFKB1/RAC1/CASP1/EGFR/BAG3/FADD/BNIP3	12
GO:1900034	BP	GO:1900034	regulation of cellular response to heat	12/209	79/18866	6.65007e-11	2.55166e-09	1.40779e-09	HSP90AB1/SIRT1/MAPK1/MAPK3/BAG1/HSPA8/DNAJB1/RPTOR/BAG3/HSPB8/MLST8/MTOR	12
GO:0033135	BP	GO:0033135	regulation of peptidyl-serine phosphorylation	15/209	145/18866	7.52994e-11	2.86276e-09	1.57943e-09	BAK1/BAX/HDAC6/HSP90AB1/IFNG/VEGFA/EIF4G1/RAF1/RPTOR/EGFR/PINK1/BCL2/PTEN/TBK1/IRGM	15
GO:0060249	BP	GO:0060249	anatomical structure homeostasis	25/209	469/18866	8.74012e-11	3.29116e-09	1.81579e-09	LAMP2/CX3CL1/PRKCQ/MAP2K7/TP53INP2/CHMP2B/BAX/HSP90AB1/MAPK1/HIF1A/CHMP4B/MAPK3/VEGFA/STK11/CCR2/RAC1/MYC/RB1/PARP1/NAF1/EGFR/ITGB1/BAG3/GAA/BCL2	25
GO:1902686	BP	GO:1902686	mitochondrial outer membrane permeabilization involved in programmed cell death	11/209	63/18866	8.81562e-11	3.29116e-09	1.81579e-09	BID/BAK1/CASP8/TP63/TP73/BAX/BNIP3L/MAPK8/TP53/BCL2/BNIP3	11
GO:0052548	BP	GO:0052548	regulation of endopeptidase activity	24/209	434/18866	1.01113e-10	3.74119e-09	2.06408e-09	CFLAR/BID/FAS/BAK1/CASP8/TP63/BAX/BIRC5/NLRC4/SIRT1/GAPDH/VEGFA/BIRC6/HDAC1/CTSD/TNFSF10/RAF1/MYC/CASP1/DLC1/FADD/EIF2AK3/DAPK1/SERPINA1	24
GO:0034605	BP	GO:0034605	cellular response to heat	14/209	125/18866	1.12639e-10	4.13075e-09	2.279e-09	HSP90AB1/SIRT1/MAPK1/MAPK3/BAG1/HSPA8/CDKN1A/DNAJB1/EIF2S1/RPTOR/BAG3/HSPB8/MLST8/MTOR	14
GO:1901030	BP	GO:1901030	positive regulation of mitochondrial outer membrane permeabilization involved in apoptotic signaling pathway	9/209	35/18866	1.16359e-10	4.22977e-09	2.33364e-09	BID/BAK1/CASP8/TP63/TP73/BAX/MAPK8/TP53/BCL2	9
GO:0031647	BP	GO:0031647	regulation of protein stability	20/209	296/18866	1.21901e-10	4.39267e-09	2.42351e-09	LAMP2/HDAC6/HSP90AB1/SIRT1/SH3GLB1/MAPK1/BAG1/HSPA8/GAPDH/CDKN1A/TP53/BAG3/PINK1/PRKCD/CASP3/TSC1/BCL2/PTEN/LAMP1/IRGM	20
GO:0035794	BP	GO:0035794	positive regulation of mitochondrial membrane permeability	11/209	65/18866	1.25685e-10	4.49e-09	2.47721e-09	BID/BAK1/CASP8/TP63/TP73/BAX/BNIP3L/MAPK8/TP53/BCL2/BNIP3	11
GO:0010038	BP	GO:0010038	response to metal ion	22/209	366/18866	1.31804e-10	4.66835e-09	2.57561e-09	HSPA5/MAPK9/CASP8/MAPK1/HIF1A/MAP1LC3A/MAPK3/EEF2K/MAPK8/CDKN1B/NFE2L2/ATF4/EIF2S1/NPC1/PARP1/EGFR/CASP3/FOS/BCL2/PTEN/EIF2AK3/BNIP3	22
GO:1902108	BP	GO:1902108	regulation of mitochondrial membrane permeability involved in apoptotic process	11/209	66/18866	1.49372e-10	5.24575e-09	2.89417e-09	BID/BAK1/CASP8/TP63/TP73/BAX/BNIP3L/MAPK8/TP53/BCL2/BNIP3	11
GO:0010507	BP	GO:0010507	negative regulation of autophagy	12/209	85/18866	1.61208e-10	5.61384e-09	3.09725e-09	SIRT2/CHMP4B/TSC2/NAMPT/EIF4G1/NPC1/TP53/PINK1/TSC1/BCL2/ATG7/MTOR	12
GO:1905710	BP	GO:1905710	positive regulation of membrane permeability	11/209	67/18866	1.76995e-10	6.11223e-09	3.37222e-09	BID/BAK1/CASP8/TP63/TP73/BAX/BNIP3L/MAPK8/TP53/BCL2/BNIP3	11
GO:0000423	BP	GO:0000423	mitophagy	8/209	25/18866	1.82516e-10	6.25078e-09	3.44866e-09	HDAC6/TSC2/AMBRA1/BECN1/MAP1LC3B/TP53/PINK1/SQSTM1	8
GO:0010950	BP	GO:0010950	positive regulation of endopeptidase activity	16/209	181/18866	1.85992e-10	6.31763e-09	3.48554e-09	CFLAR/BID/FAS/BAK1/CASP8/BAX/NLRC4/SIRT1/CTSD/TNFSF10/MYC/CASP1/DLC1/FADD/EIF2AK3/DAPK1	16
GO:0016049	BP	GO:0016049	cell growth	25/209	490/18866	2.19796e-10	7.40515e-09	4.08555e-09	PRKCQ/ULK2/HDAC6/HSP90AB1/SIRT1/RAB11A/CDKN1B/VEGFA/EIF4G1/STK11/CXCR4/CDKN1A/SESN2/RB1/TP53/RPTOR/ERBB2/EGFR/CDKN2A/ITGB1/BCL2/SPHK1/ULK1/NRG3/MTOR	25
GO:0044003	BP	GO:0044003	modulation by symbiont of host process	9/209	38/18866	2.6103e-10	8.58857e-09	4.73846e-09	EIF2AK2/ATG5/CASP8/ULK2/GAPDH/BCL2L1/ULK1/ATG7/IRGM	9
GO:1905898	BP	GO:1905898	positive regulation of response to endoplasmic reticulum stress	9/209	38/18866	2.6103e-10	8.58857e-09	4.73846e-09	BAK1/PPP1R15A/BAX/SIRT1/NFE2L2/ATF6/EDEM1/DDIT3/ERN1	9
GO:0044068	BP	GO:0044068	modulation by symbiont of host cellular process	8/209	26/18866	2.61139e-10	8.58857e-09	4.73846e-09	ATG5/CASP8/ULK2/GAPDH/BCL2L1/ULK1/ATG7/IRGM	8
GO:0043523	BP	GO:0043523	regulation of neuron apoptotic process	17/209	214/18866	2.64713e-10	8.63755e-09	4.76548e-09	CX3CL1/BAX/HSP90AB1/HIF1A/CCL2/AMBRA1/FOXO3/ATF4/TP53/PARP1/GRID2/PINK1/CASP3/BCL2L1/BCL2/DDIT3/CLN3	17
GO:0009416	BP	GO:0009416	response to light stimulus	20/209	319/18866	4.5752e-10	1.48122e-08	8.17215e-09	BAK1/MAP2K7/BAX/SIRT1/HIF1A/MAPK8/STK11/CDKN1A/ATF4/EIF2S1/MYC/TP53/PARP1/EGFR/ITGB1/CASP3/FOS/BCL2/RELA/MTOR	20
GO:1903747	BP	GO:1903747	regulation of establishment of protein localization to mitochondrion	11/209	73/18866	4.6252e-10	1.4858e-08	8.19742e-09	BID/CASP8/TP63/TP73/SH3GLB1/BNIP3L/MAPK8/TP53/BAG3/PINK1/BCL2	11
GO:0051403	BP	GO:0051403	stress-activated MAPK cascade	19/209	286/18866	4.8242e-10	1.52787e-08	8.42951e-09	RB1CC1/FAS/MAPK9/EIF2AK2/MAP2K7/MAPK1/MAPK3/IKBKB/MAPK8/NFKB1/VEGFA/MAPK8IP1/MYC/EGFR/FOXO1/PINK1/SPHK1/ERN1/NBR1	19
GO:0071248	BP	GO:0071248	cellular response to metal ion	16/209	193/18866	4.82989e-10	1.52787e-08	8.42951e-09	HSPA5/MAPK9/MAPK1/MAP1LC3A/MAPK3/EEF2K/MAPK8/CDKN1B/NFE2L2/ATF4/EIF2S1/PARP1/EGFR/FOS/EIF2AK3/BNIP3	16
GO:0009408	BP	GO:0009408	response to heat	15/209	166/18866	5.15025e-10	1.61687e-08	8.92053e-09	MAP2K7/HSP90AB1/SIRT1/MAPK1/MAPK3/BAG1/HSPA8/CDKN1A/DNAJB1/EIF2S1/RPTOR/BAG3/HSPB8/MLST8/MTOR	15
GO:0010660	BP	GO:0010660	regulation of muscle cell apoptotic process	12/209	94/18866	5.36298e-10	1.67099e-08	9.21914e-09	CFLAR/SIRT1/AMBRA1/IFNG/NFE2L2/ATF4/TP53/CDKN2A/BAG3/CAPN2/PTEN/BNIP3	12
GO:0097194	BP	GO:0097194	execution phase of apoptosis	12/209	95/18866	6.0792e-10	1.88002e-08	1.03724e-08	CFLAR/CASP8/SIRT2/BAX/BNIP1/CASP1/TP53/CAPN10/CASP3/DLC1/BCL2L1/CASP4	12
GO:1990440	BP	GO:1990440	positive regulation of transcription from RNA polymerase II promoter in response to endoplasmic reticulum stress	6/209	11/18866	7.5896e-10	2.32973e-08	1.28535e-08	MBTPS2/HSPA5/ATF6/ATF4/TP53/DDIT3	6
GO:1903201	BP	GO:1903201	regulation of oxidative stress-induced cell death	11/209	77/18866	8.35547e-10	2.54596e-08	1.40465e-08	HDAC6/SIRT1/HIF1A/NFE2L2/FOXO3/ATF4/PARP1/PINK1/TSC1/P4HB/ATG7	11
GO:0048608	BP	GO:0048608	reproductive structure development	23/209	443/18866	8.70546e-10	2.61643e-08	1.44353e-08	BAK1/HSPA5/CASP8/TP63/BAX/HSP90AB1/SIRT1/MAPK1/HIF1A/MAPK3/CDKN1B/VEGFA/BIRC6/STK11/FOXO3/TNFSF10/ARNT/EGFR/CASP3/CTSB/BCL2L1/BCL2/PTEN	23
GO:0032147	BP	GO:0032147	activation of protein kinase activity	20/209	331/18866	8.72015e-10	2.61643e-08	1.44353e-08	EIF2AK2/MAP2K7/TP73/MAPK1/MAPK3/PRKAR1A/VEGFA/STK11/CXCR4/RAF1/RPTOR/EGFR/NRG1/PINK1/PEA15/PRKCD/MLST8/ERN1/NRG3/MTOR	20
GO:0010657	BP	GO:0010657	muscle cell apoptotic process	12/209	98/18866	8.77616e-10	2.61643e-08	1.44353e-08	CFLAR/SIRT1/AMBRA1/IFNG/NFE2L2/ATF4/TP53/CDKN2A/BAG3/CAPN2/PTEN/BNIP3	12
GO:0001844	BP	GO:0001844	protein insertion into mitochondrial membrane involved in apoptotic signaling pathway	8/209	30/18866	9.41834e-10	2.78783e-08	1.53809e-08	BID/CASP8/TP63/TP73/BAX/MAPK8/TP53/BCL2	8
GO:0009314	BP	GO:0009314	response to radiation	23/209	447/18866	1.03549e-09	3.02188e-08	1.66722e-08	BAK1/HSPA5/MAP2K7/BAX/SIRT1/HIF1A/NAMPT/MAPK8/STK11/CDKN1A/ATF4/EIF2S1/MYC/TP53/PARP1/EGFR/ITGB1/CASP3/FOS/BCL2L1/BCL2/RELA/MTOR	23
GO:0061458	BP	GO:0061458	reproductive system development	23/209	447/18866	1.03549e-09	3.02188e-08	1.66722e-08	BAK1/HSPA5/CASP8/TP63/BAX/HSP90AB1/SIRT1/MAPK1/HIF1A/MAPK3/CDKN1B/VEGFA/BIRC6/STK11/FOXO3/TNFSF10/ARNT/EGFR/CASP3/CTSB/BCL2L1/BCL2/PTEN	23
GO:0031098	BP	GO:0031098	stress-activated protein kinase signaling cascade	19/209	300/18866	1.07535e-09	3.11627e-08	1.7193e-08	RB1CC1/FAS/MAPK9/EIF2AK2/MAP2K7/MAPK1/MAPK3/IKBKB/MAPK8/NFKB1/VEGFA/MAPK8IP1/MYC/EGFR/FOXO1/PINK1/SPHK1/ERN1/NBR1	19
GO:0031929	BP	GO:0031929	TOR signaling	13/209	124/18866	1.21406e-09	3.49379e-08	1.92758e-08	SIRT1/HIF1A/TSC2/RHEB/RPS6KB1/STK11/SESN2/RPTOR/PINK1/TSC1/MLST8/EIF4EBP1/MTOR	13
GO:1902882	BP	GO:1902882	regulation of response to oxidative stress	12/209	101/18866	1.251e-09	3.57526e-08	1.97253e-08	HDAC6/SIRT1/HIF1A/NFE2L2/FOXO3/ATF4/SESN2/PARP1/PINK1/TSC1/P4HB/ATG7	12
GO:0043555	BP	GO:0043555	regulation of translation in response to stress	7/209	20/18866	1.27039e-09	3.60581e-08	1.98939e-08	EIF2AK2/PPP1R15A/EIF4G1/ATF4/SESN2/EIF2S1/EIF2AK3	7
GO:0007034	BP	GO:0007034	vacuolar transport	14/209	150/18866	1.29216e-09	3.64265e-08	2.00972e-08	LAMP2/RAB7A/CHMP2B/CHMP4B/HSPA8/ARSB/VAMP7/BECN1/NPC1/PINK1/HGS/LAMP1/CLN3/PIK3R4	14
GO:1901028	BP	GO:1901028	regulation of mitochondrial outer membrane permeabilization involved in apoptotic signaling pathway	9/209	45/18866	1.32702e-09	3.71564e-08	2.04998e-08	BID/BAK1/CASP8/TP63/TP73/BAX/MAPK8/TP53/BCL2	9
GO:0051090	BP	GO:0051090	regulation of DNA-binding transcription factor activity	23/209	455/18866	1.4566e-09	4.05111e-08	2.23507e-08	CFLAR/CX3CL1/MBTPS2/MAPK9/EIF2AK2/PRKCQ/NLRC4/SIRT1/MAPK1/MAPK3/IKBKB/MAPK8/NFKB1/VEGFA/RB1/PEX14/CDKN2A/PINK1/FOS/PTEN/RELA/DDIT3/SPHK1	23
GO:0034497	BP	GO:0034497	protein localization to phagophore assembly site	6/209	12/18866	1.50393e-09	4.15485e-08	2.2923e-08	WIPI1/PIK3C3/WIPI2/ATG9B/WDR45/ATG9A	6
GO:0090150	BP	GO:0090150	establishment of protein localization to membrane	20/209	342/18866	1.53679e-09	4.21752e-08	2.32688e-08	BID/PEX3/HSPA5/GOPC/VAMP3/CASP8/TP63/TP73/BAX/CHMP4B/RAB11A/MAPK8/VAMP7/NPC1/TP53/ERBB2/ATG3/EGFR/BCL2/CLN3	20
GO:0009612	BP	GO:0009612	response to mechanical stimulus	16/209	209/18866	1.55497e-09	4.23933e-08	2.33891e-08	FAS/BAK1/CASP8/MAPK3/MAPK8/NFKB1/CXCR4/RAF1/RAC1/CASP1/EGFR/BAG3/FADD/FOS/RELA/BNIP3	16
GO:0042063	BP	GO:0042063	gliogenesis	19/209	307/18866	1.57876e-09	4.27608e-08	2.35918e-08	CX3CL1/SIRT2/TP73/MAPK1/MAPK3/RHEB/CCL2/IFNG/HDAC1/CCR2/CXCR4/ERBB2/EGFR/NRG1/EEF2/PTEN/RELA/BNIP3/MTOR	19
GO:0071902	BP	GO:0071902	positive regulation of protein serine/threonine kinase activity	20/209	345/18866	1.78669e-09	4.80782e-08	2.65256e-08	EIF2AK2/MAP2K7/TP73/HSP90AB1/SIRT1/MAPK1/MAPK3/CDKN1B/IFNG/VEGFA/CXCR4/RAF1/RPTOR/ERBB2/EGFR/NRG1/PEA15/MLST8/ERN1/IRGM	20
GO:1901215	BP	GO:1901215	negative regulation of neuron death	16/209	212/18866	1.91346e-09	5.11574e-08	2.82244e-08	CX3CL1/BAX/HSP90AB1/SIRT1/HIF1A/CHMP4B/CCL2/AMBRA1/EIF4G1/ATF4/PINK1/TSC1/BCL2L1/BCL2/CLN3/ATG7	16
GO:0043491	BP	GO:0043491	protein kinase B signaling	18/209	278/18866	2.12202e-09	5.63695e-08	3.11e-08	CX3CL1/SIRT2/HSP90AB1/SIRT1/TSC2/CCL2/STK11/SESN2/RAC1/ERBB2/EGFR/ITGB1/NRG1/NRG2/PINK1/PTEN/DDIT3/MTOR	18
GO:0071216	BP	GO:0071216	cellular response to biotic stimulus	17/209	246/18866	2.26228e-09	5.97128e-08	3.29446e-08	CX3CL1/HSPA5/SIRT2/MAPK1/MAPK3/MAPK8/CCL2/NFKB1/CASP1/TP53/ATG10/IL24/CAPN2/EIF2AK3/RELA/DDIT3/IRGM	17
GO:0006919	BP	GO:0006919	activation of cysteine-type endopeptidase activity involved in apoptotic process	11/209	86/18866	2.8046e-09	7.33624e-08	4.04753e-08	CFLAR/BID/FAS/BAK1/CASP8/BAX/NLRC4/TNFSF10/DLC1/FADD/EIF2AK3	11
GO:0032868	BP	GO:0032868	response to insulin	18/209	283/18866	2.81482e-09	7.33624e-08	4.04753e-08	CFLAR/PRKCQ/SIRT1/TSC2/EEF2K/RPS6KB1/FOXO3/TNFSF10/SESN2/CAPN10/PARP1/FOXO1/PRKCD/TSC1/PTEN/RELA/EIF4EBP1/MTOR	18
GO:0033138	BP	GO:0033138	positive regulation of peptidyl-serine phosphorylation	12/209	109/18866	3.0435e-09	7.88267e-08	4.349e-08	HDAC6/HSP90AB1/IFNG/VEGFA/EIF4G1/RAF1/RPTOR/EGFR/PINK1/BCL2/TBK1/IRGM	12
GO:0042493	BP	GO:0042493	response to drug	21/209	397/18866	3.53891e-09	9.10886e-08	5.02551e-08	ITGA3/BAK1/HSPA5/ATG5/TP73/HSP90AB1/CDKN1B/NFE2L2/FOXO3/CXCR4/CDKN1A/MYC/NPC1/TP53/EGFR/CASP3/EEF2/FOS/BCL2/PTEN/RELA	21
GO:1901653	BP	GO:1901653	cellular response to peptide	21/209	398/18866	3.7001e-09	9.46495e-08	5.22198e-08	CFLAR/PRKCQ/SIRT1/TSC2/EEF2K/NAMPT/RPS6KB1/PRKAR1A/NFKB1/NFE2L2/FOXO3/TP53/CAPN10/PARP1/FOXO1/PRKCD/TSC1/PTEN/RELA/EIF4EBP1/CASP4	21
GO:1901522	BP	GO:1901522	positive regulation of transcription from RNA polymerase II promoter involved in cellular response to chemical stimulus	7/209	23/18866	3.90585e-09	9.92997e-08	5.47854e-08	HIF1A/VEGFA/NFE2L2/ATF4/SESN2/TP53/RELA	7
GO:0031334	BP	GO:0031334	positive regulation of protein-containing complex assembly	17/209	257/18866	4.38438e-09	1.10786e-07	6.11224e-08	BID/BAK1/MAPK9/NCKAP1/BAX/SH3GLB1/CDKN1B/IFNG/VEGFA/EIF4G1/RAC1/TP53/PARP1/NRG1/PINK1/MLST8/MTOR	17
GO:0001933	BP	GO:0001933	negative regulation of protein phosphorylation	22/209	444/18866	4.88622e-09	1.22718e-07	6.77057e-08	BAK1/SIRT2/BAX/SIRT1/PTK6/TSC2/PRKAR1A/CDKN1B/IFNG/EIF4G1/MAPK8IP1/CDKN1A/MYC/RB1/RPTOR/CDKN2A/FOXO1/PINK1/PRKCD/CASP3/PTEN/MTOR	22
GO:0034250	BP	GO:0034250	positive regulation of cellular amide metabolic process	14/209	167/18866	5.25869e-09	1.31277e-07	7.24279e-08	PPP1R15A/MAPK1/MAPK3/RPS6KB1/IFNG/EIF4G1/NFE2L2/ERBB2/PINK1/PRKCD/CASP3/EEF2/RELA/MTOR	14
GO:0048284	BP	GO:0048284	organelle fusion	13/209	140/18866	5.43757e-09	1.34127e-07	7.4e-08	BAK1/VAMP3/GNAI3/RAB7A/CHMP2B/BAX/BNIP1/VAMP7/KIF5B/SPHK1/BNIP3/CLN3/UVRAG	13
GO:0072655	BP	GO:0072655	establishment of protein localization to mitochondrion	13/209	140/18866	5.43757e-09	1.34127e-07	7.4e-08	BID/CASP8/TP63/TP73/BAX/SH3GLB1/BNIP3L/MAPK8/TP53/BAG3/PINK1/BCL2/DDIT3	13
GO:0043434	BP	GO:0043434	response to peptide hormone	22/209	447/18866	5.52459e-09	1.35467e-07	7.47394e-08	CFLAR/PRKCQ/SIRT1/TSC2/EEF2K/RPS6KB1/PRKAR1A/NFKB1/CDKN1B/NFE2L2/FOXO3/TNFSF10/SESN2/CAPN10/PARP1/FOXO1/PRKCD/TSC1/PTEN/RELA/EIF4EBP1/MTOR	22
GO:1900407	BP	GO:1900407	regulation of cellular response to oxidative stress	11/209	92/18866	5.81533e-09	1.41757e-07	7.82099e-08	HDAC6/SIRT1/HIF1A/NFE2L2/FOXO3/ATF4/PARP1/PINK1/TSC1/P4HB/ATG7	11
GO:0007006	BP	GO:0007006	mitochondrial membrane organization	13/209	142/18866	6.46684e-09	1.56717e-07	8.64634e-08	BID/BAK1/CASP8/TP63/TP73/BAX/BNIP3L/MAPK8/TP53/PINK1/BCL2L1/BCL2/BNIP3	13
GO:0018107	BP	GO:0018107	peptidyl-threonine phosphorylation	12/209	117/18866	6.88908e-09	1.65979e-07	9.15733e-08	SIRT2/MAPK1/MAPK8/EIF4G1/RPTOR/PRKCD/BCL2/SPHK1/ULK1/TBK1/MTOR/IRGM	12
GO:0010212	BP	GO:0010212	response to ionizing radiation	13/209	144/18866	7.6693e-09	1.82653e-07	1.00773e-07	BAK1/HSPA5/BAX/SIRT1/NAMPT/STK11/CDKN1A/MYC/TP53/PARP1/CASP3/BCL2L1/BCL2	13
GO:0070585	BP	GO:0070585	protein localization to mitochondrion	13/209	144/18866	7.6693e-09	1.82653e-07	1.00773e-07	BID/CASP8/TP63/TP73/BAX/SH3GLB1/BNIP3L/MAPK8/TP53/BAG3/PINK1/BCL2/DDIT3	13
GO:0001558	BP	GO:0001558	regulation of cell growth	21/209	420/18866	9.52669e-09	2.25592e-07	1.24463e-07	PRKCQ/ULK2/SIRT1/RAB11A/CDKN1B/VEGFA/EIF4G1/STK11/CXCR4/CDKN1A/SESN2/RB1/TP53/RPTOR/ERBB2/EGFR/CDKN2A/BCL2/SPHK1/NRG3/MTOR	21
GO:0038034	BP	GO:0038034	signal transduction in absence of ligand	10/209	75/18866	9.94079e-09	2.32738e-07	1.28406e-07	CX3CL1/FAS/BAK1/BAX/FOXO3/BAG3/CASP3/FADD/BCL2L1/BCL2	10
GO:0097192	BP	GO:0097192	extrinsic apoptotic signaling pathway in absence of ligand	10/209	75/18866	9.94079e-09	2.32738e-07	1.28406e-07	CX3CL1/FAS/BAK1/BAX/FOXO3/BAG3/CASP3/FADD/BCL2L1/BCL2	10
GO:1900739	BP	GO:1900739	regulation of protein insertion into mitochondrial membrane involved in apoptotic signaling pathway	7/209	26/18866	1.01887e-08	2.35086e-07	1.29701e-07	BID/CASP8/TP63/TP73/MAPK8/TP53/BCL2	7
GO:1900740	BP	GO:1900740	positive regulation of protein insertion into mitochondrial membrane involved in apoptotic signaling pathway	7/209	26/18866	1.01887e-08	2.35086e-07	1.29701e-07	BID/CASP8/TP63/TP73/MAPK8/TP53/BCL2	7
GO:0010332	BP	GO:0010332	response to gamma radiation	9/209	56/18866	1.02113e-08	2.35086e-07	1.29701e-07	BAK1/HSPA5/BAX/CDKN1A/MYC/TP53/PARP1/BCL2L1/BCL2	9
GO:0051817	BP	GO:0051817	modulation of process of other organism involved in symbiotic interaction	11/209	99/18866	1.2746e-08	2.91821e-07	1.61003e-07	EIF2AK2/ATG5/CASP8/ULK2/HSPA8/GAPDH/HDAC1/BCL2L1/ULK1/ATG7/IRGM	11
GO:0070661	BP	GO:0070661	leukocyte proliferation	18/209	313/18866	1.36194e-08	3.10103e-07	1.71089e-07	CX3CL1/PRKCQ/BAX/MAPK1/MAPK3/PRKAR1A/CD46/FKBP1B/MAPK8IP1/CCR2/CDKN1A/TP53/ERBB2/PRKCD/CASP3/FADD/BCL2/TBK1	18
GO:1902042	BP	GO:1902042	negative regulation of extrinsic apoptotic signaling pathway via death domain receptors	8/209	41/18866	1.38497e-08	3.13623e-07	1.73031e-07	CFLAR/FAS/CASP8/TNFSF10/RAF1/PEA15/FADD/BCL2L1	8
GO:1903749	BP	GO:1903749	positive regulation of establishment of protein localization to mitochondrion	9/209	58/18866	1.4081e-08	3.1713e-07	1.74966e-07	BID/CASP8/TP63/TP73/SH3GLB1/MAPK8/TP53/PINK1/BCL2	9
GO:0070301	BP	GO:0070301	cellular response to hydrogen peroxide	11/209	100/18866	1.41838e-08	3.17717e-07	1.7529e-07	HDAC6/SIRT1/MAP1LC3A/NFE2L2/FOXO3/FOXO1/PINK1/PRKCD/RELA/SPHK1/BNIP3	11
GO:0007215	BP	GO:0007215	glutamate receptor signaling pathway	11/209	101/18866	1.57645e-08	3.51226e-07	1.93777e-07	CX3CL1/CAPN1/CCL2/IFNG/KLHL24/CCR2/GRID2/PINK1/GRID1/CLN3/DAPK1	11
GO:0018210	BP	GO:0018210	peptidyl-threonine modification	12/209	126/18866	1.60413e-08	3.55483e-07	1.96126e-07	SIRT2/MAPK1/MAPK8/EIF4G1/RPTOR/PRKCD/BCL2/SPHK1/ULK1/TBK1/MTOR/IRGM	12
GO:0090200	BP	GO:0090200	positive regulation of release of cytochrome c from mitochondria	7/209	28/18866	1.79982e-08	3.94628e-07	2.17723e-07	BID/BAK1/BAX/TNFSF10/TP53/PINK1/BNIP3	7
GO:1900101	BP	GO:1900101	regulation of endoplasmic reticulum unfolded protein response	7/209	28/18866	1.79982e-08	3.94628e-07	2.17723e-07	BAK1/HSPA5/PPP1R15A/BAX/ATF6/DNAJB9/ERN1	7
GO:0034612	BP	GO:0034612	response to tumor necrosis factor	18/209	320/18866	1.91597e-08	4.16079e-07	2.29558e-07	CX3CL1/FAS/CASP8/MAP2K7/SIRT1/MAPK1/MAPK3/IKBKB/CCL2/NFKB1/NFE2L2/FOXO3/CASP1/TP53/CASP3/RELA/SPHK1/CASP4	18
GO:0001836	BP	GO:0001836	release of cytochrome c from mitochondria	9/209	60/18866	1.91774e-08	4.16079e-07	2.29558e-07	BID/BAK1/BAX/TNFSF10/TP53/PINK1/BCL2L1/BCL2/BNIP3	9
GO:0008630	BP	GO:0008630	intrinsic apoptotic signaling pathway in response to DNA damage	11/209	103/18866	1.94046e-08	4.18816e-07	2.31068e-07	BID/BAK1/TP63/TP73/BAX/SIRT1/CDKN1A/TP53/BCL2L1/BCL2/IKBKE	11
GO:0008631	BP	GO:0008631	intrinsic apoptotic signaling pathway in response to oxidative stress	8/209	43/18866	2.06235e-08	4.40535e-07	2.43051e-07	SIRT1/HIF1A/NFE2L2/PARP1/PINK1/PRKCD/BCL2/P4HB	8
GO:1903146	BP	GO:1903146	regulation of autophagy of mitochondrion	8/209	43/18866	2.06235e-08	4.40535e-07	2.43051e-07	HDAC6/HIF1A/TSC2/BNIP3L/CAMKK2/TP53/PINK1/BNIP3	8
GO:0034644	BP	GO:0034644	cellular response to UV	10/209	81/18866	2.12633e-08	4.51872e-07	2.49305e-07	BAK1/BAX/SIRT1/STK11/CDKN1A/ATF4/EIF2S1/MYC/TP53/PARP1	10
GO:0043279	BP	GO:0043279	response to alkaloid	11/209	104/18866	2.14913e-08	4.54388e-07	2.50694e-07	HSPA5/HSP90AB1/MAP1LC3A/CXCR4/PEA15/CASP3/FADD/BCL2L1/RELA/ATG7/MTOR	11
GO:0009895	BP	GO:0009895	negative regulation of catabolic process	18/209	323/18866	2.21155e-08	4.64699e-07	2.56382e-07	GABARAPL2/SIRT2/HSP90AB1/CHMP4B/TSC2/NAMPT/EIF4G1/NPC1/TP53/NAF1/EGFR/NRG1/PINK1/TSC1/BCL2/RELA/ATG7/MTOR	18
GO:1902041	BP	GO:1902041	regulation of extrinsic apoptotic signaling pathway via death domain receptors	9/209	61/18866	2.22824e-08	4.64699e-07	2.56382e-07	CFLAR/FAS/CASP8/TNFSF10/RAF1/PEA15/FADD/BCL2L1/PTEN	9
GO:0042110	BP	GO:0042110	T cell activation	22/209	483/18866	2.23154e-08	4.64699e-07	2.56382e-07	ATG5/CASP8/PRKCQ/BAX/FKBP1A/CCL2/PRKAR1A/IFNG/CD46/STK11/FKBP1B/NKX2-3/MAPK8IP1/CCR2/RAC1/TP53/ERBB2/CASP3/TSC1/FADD/BCL2/MTOR	22
GO:0043122	BP	GO:0043122	regulation of I-kappaB kinase/NF-kappaB signaling	16/209	252/18866	2.26504e-08	4.67578e-07	2.57971e-07	CFLAR/CX3CL1/CASP8/FKBP1A/SIRT1/USP10/IKBKB/HDAC1/TNFSF10/CASP1/PINK1/SQSTM1/FADD/RELA/TBK1/IKBKE	16
GO:0000082	BP	GO:0000082	G1/S transition of mitotic cell cycle	17/209	287/18866	2.26793e-08	4.67578e-07	2.57971e-07	BID/BAX/RPS6KB1/CCL2/CDKN1B/EIF4G1/CDKN1A/MYC/RB1/TP53/RPTOR/EGFR/CDKN2A/ITGB1/BCL2/PTEN/EIF4EBP1	17
GO:0042326	BP	GO:0042326	negative regulation of phosphorylation	22/209	484/18866	2.31532e-08	4.74985e-07	2.62057e-07	BAK1/SIRT2/BAX/SIRT1/PTK6/TSC2/PRKAR1A/CDKN1B/IFNG/EIF4G1/MAPK8IP1/CDKN1A/MYC/RB1/RPTOR/CDKN2A/FOXO1/PINK1/PRKCD/CASP3/PTEN/MTOR	22
GO:0051204	BP	GO:0051204	protein insertion into mitochondrial membrane	8/209	45/18866	3.008e-08	6.14046e-07	3.3878e-07	BID/CASP8/TP63/TP73/BAX/MAPK8/TP53/BCL2	8
GO:0032984	BP	GO:0032984	protein-containing complex disassembly	18/209	330/18866	3.07137e-08	6.20866e-07	3.42543e-07	LAMP2/GABARAPL2/CHMP2B/HDAC6/MAP1LC3A/HSPA8/CALCOCO2/MYC/GABARAPL1/MAP1LC3B/PEX14/GABARAP/KIF5B/BNIP3/CLN3/MAP1LC3C/UVRAG/IRGM	18
GO:0071375	BP	GO:0071375	cellular response to peptide hormone stimulus	18/209	330/18866	3.07137e-08	6.20866e-07	3.42543e-07	CFLAR/PRKCQ/SIRT1/TSC2/EEF2K/RPS6KB1/PRKAR1A/NFKB1/NFE2L2/FOXO3/CAPN10/PARP1/FOXO1/PRKCD/TSC1/PTEN/RELA/EIF4EBP1	18
GO:0071887	BP	GO:0071887	leukocyte apoptotic process	11/209	108/18866	3.19821e-08	6.43368e-07	3.54957e-07	FAS/BAK1/PRKCQ/BAX/SIRT1/HIF1A/TP53/CDKN2A/CASP3/FADD/PTEN	11
GO:0032869	BP	GO:0032869	cellular response to insulin stimulus	15/209	226/18866	3.51329e-08	7.03338e-07	3.88043e-07	CFLAR/PRKCQ/SIRT1/TSC2/EEF2K/RPS6KB1/FOXO3/CAPN10/PARP1/FOXO1/PRKCD/TSC1/PTEN/RELA/EIF4EBP1	15
GO:0090649	BP	GO:0090649	response to oxygen-glucose deprivation	5/209	10/18866	3.8316e-08	7.63214e-07	4.21078e-07	NAMPT/BNIP1/ATF4/TSC1/BNIP3	5
GO:0007041	BP	GO:0007041	lysosomal transport	11/209	110/18866	3.87689e-08	7.63214e-07	4.21078e-07	LAMP2/RAB7A/CHMP2B/HSPA8/ARSB/VAMP7/NPC1/PINK1/HGS/LAMP1/CLN3	11
GO:0014072	BP	GO:0014072	response to isoquinoline alkaloid	7/209	31/18866	3.88606e-08	7.63214e-07	4.21078e-07	MAP1LC3A/CXCR4/PEA15/FADD/RELA/ATG7/MTOR	7
GO:0043278	BP	GO:0043278	response to morphine	7/209	31/18866	3.88606e-08	7.63214e-07	4.21078e-07	MAP1LC3A/CXCR4/PEA15/FADD/RELA/ATG7/MTOR	7
GO:0051205	BP	GO:0051205	protein insertion into membrane	9/209	65/18866	3.95323e-08	7.72746e-07	4.26337e-07	BID/CASP8/TP63/TP73/BAX/MAPK8/TP53/EGFR/BCL2	9
GO:0030225	BP	GO:0030225	macrophage differentiation	8/209	47/18866	4.30566e-08	8.37683e-07	4.62164e-07	CASP8/SIRT1/IFNG/VEGFA/NKX2-3/RB1/PARP1/FADD	8
GO:0010001	BP	GO:0010001	glial cell differentiation	15/209	230/18866	4.43411e-08	8.58642e-07	4.73728e-07	SIRT2/TP73/MAPK1/MAPK3/RHEB/IFNG/HDAC1/CXCR4/ERBB2/EGFR/NRG1/PTEN/RELA/BNIP3/MTOR	15
GO:2000378	BP	GO:2000378	negative regulation of reactive oxygen species metabolic process	9/209	66/18866	4.53387e-08	8.73877e-07	4.82133e-07	CFLAR/ATG5/SIRT2/HDAC6/HIF1A/TP53/PINK1/BCL2/BNIP3	9
GO:0043112	BP	GO:0043112	receptor metabolic process	14/209	198/18866	4.61878e-08	8.86122e-07	4.88889e-07	CAPN1/VAMP3/HDAC6/SH3GLB1/HIF1A/IFNG/VEGFA/HDAC1/BECN1/RAB5A/ITGB1/NRG1/PIK3R4/UVRAG	14
GO:0016050	BP	GO:0016050	vesicle organization	18/209	340/18866	4.83834e-08	9.23967e-07	5.09769e-07	VAMP3/GNAI3/RAB7A/PIK3C3/SAR1A/CHMP2B/CHMP4B/RAB11A/VAMP7/RAB1A/SQSTM1/KIF5B/BCL2/SPHK1/HGS/CLN3/SERPINA1/UVRAG	18
GO:0045666	BP	GO:0045666	positive regulation of neuron differentiation	19/209	380/18866	5.00647e-08	9.51689e-07	5.25063e-07	CFLAR/ITGA3/CX3CL1/HSPA5/ITGA6/PTK6/EEF2K/RAB11A/VEGFA/ARSB/EIF4G1/NFE2L2/STK11/FKBP1B/CXCR4/VAMP7/BCL2/PTEN/MTOR	19
GO:0051972	BP	GO:0051972	regulation of telomerase activity	8/209	48/18866	5.11799e-08	9.674e-07	5.33731e-07	PRKCQ/MAP2K7/HSP90AB1/MAPK1/MAPK3/MYC/TP53/NAF1	8
GO:0035821	BP	GO:0035821	modulation of process of other organism	11/209	113/18866	5.13581e-08	9.674e-07	5.33731e-07	EIF2AK2/ATG5/CASP8/ULK2/HSPA8/GAPDH/HDAC1/BCL2L1/ULK1/ATG7/IRGM	11
GO:0090151	BP	GO:0090151	establishment of protein localization to mitochondrial membrane	8/209	49/18866	6.05884e-08	1.13098e-06	6.23983e-07	BID/CASP8/TP63/TP73/BAX/MAPK8/TP53/BCL2	8
GO:0090199	BP	GO:0090199	regulation of release of cytochrome c from mitochondria	8/209	49/18866	6.05884e-08	1.13098e-06	6.23983e-07	BID/BAK1/BAX/TNFSF10/TP53/PINK1/BCL2L1/BNIP3	8
GO:0032872	BP	GO:0032872	regulation of stress-activated MAPK cascade	15/209	237/18866	6.58735e-08	1.22412e-06	6.75371e-07	RB1CC1/FAS/EIF2AK2/MAP2K7/MAPK1/MAPK3/VEGFA/MAPK8IP1/MYC/EGFR/FOXO1/PINK1/SPHK1/ERN1/NBR1	15
GO:0043619	BP	GO:0043619	regulation of transcription from RNA polymerase II promoter in response to oxidative stress	5/209	11/18866	6.96135e-08	1.27933e-06	7.0583e-07	HIF1A/NFE2L2/ATF4/SESN2/ARNT	5
GO:0048102	BP	GO:0048102	autophagic cell death	5/209	11/18866	6.96135e-08	1.27933e-06	7.0583e-07	SH3GLB1/CDKN1B/BNIP3/LAMP1/ATG7	5
GO:0044843	BP	GO:0044843	cell cycle G1/S phase transition	17/209	310/18866	6.97705e-08	1.27933e-06	7.0583e-07	BID/BAX/RPS6KB1/CCL2/CDKN1B/EIF4G1/CDKN1A/MYC/RB1/TP53/RPTOR/EGFR/CDKN2A/ITGB1/BCL2/PTEN/EIF4EBP1	17
GO:0001961	BP	GO:0001961	positive regulation of cytokine-mediated signaling pathway	8/209	50/18866	7.14478e-08	1.30432e-06	7.19614e-07	HIF1A/CXCR4/CASP1/FADD/TBK1/CASP4/IRGM/IKBKE	8
GO:0016242	BP	GO:0016242	negative regulation of macroautophagy	7/209	34/18866	7.72928e-08	1.40483e-06	7.75069e-07	CHMP4B/TSC2/NPC1/TP53/PINK1/TSC1/MTOR	7
GO:0070302	BP	GO:0070302	regulation of stress-activated protein kinase signaling cascade	15/209	240/18866	7.77165e-08	1.40636e-06	7.75914e-07	RB1CC1/FAS/EIF2AK2/MAP2K7/MAPK1/MAPK3/VEGFA/MAPK8IP1/MYC/EGFR/FOXO1/PINK1/SPHK1/ERN1/NBR1	15
GO:0007569	BP	GO:0007569	cell aging	11/209	118/18866	8.05449e-08	1.45121e-06	8.00657e-07	TP63/SIRT1/NAMPT/CDKN1A/ULK3/TP53/CDKN2A/PRKCD/BCL2/PTEN/MTOR	11
GO:0048732	BP	GO:0048732	gland development	20/209	443/18866	1.16493e-07	2.08981e-06	1.15298e-06	CFLAR/CAPN1/RB1CC1/TP63/BAX/MAPK1/HIF1A/MAPK3/CDKN1B/VEGFA/STK11/NKX2-3/RAF1/EGFR/NRG1/FADD/BCL2/PTEN/RELA/NRG3	20
GO:0051973	BP	GO:0051973	positive regulation of telomerase activity	7/209	36/18866	1.17706e-07	2.10247e-06	1.15997e-06	PRKCQ/MAP2K7/HSP90AB1/MAPK1/MAPK3/MYC/NAF1	7
GO:0006983	BP	GO:0006983	ER overload response	5/209	12/18866	1.18263e-07	2.10336e-06	1.16046e-06	HSPA5/TP53/ATG10/EIF2AK3/DDIT3	5
GO:0051881	BP	GO:0051881	regulation of mitochondrial membrane potential	9/209	74/18866	1.25413e-07	2.221e-06	1.22536e-06	BID/BAK1/BAX/BNIP3L/PARP1/PINK1/BCL2L1/BCL2/BNIP3	9
GO:0007249	BP	GO:0007249	I-kappaB kinase/NF-kappaB signaling	16/209	286/18866	1.30835e-07	2.30715e-06	1.27289e-06	CFLAR/CX3CL1/CASP8/FKBP1A/SIRT1/USP10/IKBKB/HDAC1/TNFSF10/CASP1/PINK1/SQSTM1/FADD/RELA/TBK1/IKBKE	16
GO:0001959	BP	GO:0001959	regulation of cytokine-mediated signaling pathway	13/209	183/18866	1.33856e-07	2.35042e-06	1.29677e-06	CASP8/HSP90AB1/HIF1A/IKBKB/IFNG/CXCR4/CASP1/FADD/SPHK1/TBK1/CASP4/IRGM/IKBKE	13
GO:0001819	BP	GO:0001819	positive regulation of cytokine production	20/209	447/18866	1.34664e-07	2.35463e-06	1.29909e-06	CX3CL1/EIF2AK2/CASP8/PRKCQ/NLRC4/HIF1A/NFKB1/IFNG/GAPDH/CD46/CCR2/ATF4/CASP1/ARNT/FADD/EIF2AK3/RELA/DDIT3/SPHK1/TBK1	20
GO:2000045	BP	GO:2000045	regulation of G1/S transition of mitotic cell cycle	13/209	185/18866	1.51945e-07	2.64563e-06	1.45964e-06	BID/BAX/CCL2/CDKN1B/EIF4G1/CDKN1A/RB1/TP53/RPTOR/EGFR/CDKN2A/BCL2/PTEN	13
GO:0002931	BP	GO:0002931	response to ischemia	8/209	55/18866	1.54527e-07	2.67125e-06	1.47377e-06	CX3CL1/EEF2K/TP53/PINK1/SQSTM1/EEF2/BCL2/EIF4EBP1	8
GO:0051896	BP	GO:0051896	regulation of protein kinase B signaling	15/209	253/18866	1.54706e-07	2.67125e-06	1.47377e-06	CX3CL1/HSP90AB1/SIRT1/TSC2/STK11/RAC1/ERBB2/EGFR/ITGB1/NRG1/NRG2/PINK1/PTEN/DDIT3/MTOR	15
GO:0010976	BP	GO:0010976	positive regulation of neuron projection development	16/209	290/18866	1.58115e-07	2.71879e-06	1.5e-06	CFLAR/ITGA3/CX3CL1/HSPA5/ITGA6/PTK6/EEF2K/RAB11A/VEGFA/ARSB/NFE2L2/STK11/FKBP1B/CXCR4/VAMP7/MTOR	16
GO:0050821	BP	GO:0050821	protein stabilization	13/209	187/18866	1.72198e-07	2.94872e-06	1.62686e-06	LAMP2/HSP90AB1/BAG1/GAPDH/CDKN1A/TP53/BAG3/PINK1/PRKCD/TSC1/PTEN/LAMP1/IRGM	13
GO:0010661	BP	GO:0010661	positive regulation of muscle cell apoptotic process	7/209	38/18866	1.74642e-07	2.97825e-06	1.64315e-06	IFNG/ATF4/TP53/CDKN2A/CAPN2/PTEN/BNIP3	7
GO:0071478	BP	GO:0071478	cellular response to radiation	13/209	188/18866	1.83207e-07	3.11151e-06	1.71667e-06	BAK1/HSPA5/BAX/SIRT1/NAMPT/STK11/CDKN1A/ATF4/EIF2S1/MYC/TP53/PARP1/BCL2L1	13
GO:1903076	BP	GO:1903076	regulation of protein localization to plasma membrane	10/209	102/18866	1.97054e-07	3.33303e-06	1.83889e-06	ITGA3/GOPC/RAB11A/IFNG/EGFR/ITGB1/SQSTM1/KIF5B/BCL2L1/CLN3	10
GO:0060760	BP	GO:0060760	positive regulation of response to cytokine stimulus	8/209	57/18866	2.05775e-07	3.46638e-06	1.91246e-06	HIF1A/CXCR4/CASP1/FADD/TBK1/CASP4/IRGM/IKBKE	8
GO:0071356	BP	GO:0071356	cellular response to tumor necrosis factor	16/209	297/18866	2.18563e-07	3.6669e-06	2.02309e-06	CX3CL1/FAS/CASP8/SIRT1/MAPK1/MAPK3/IKBKB/CCL2/NFKB1/NFE2L2/FOXO3/CASP1/TP53/RELA/SPHK1/CASP4	16
GO:0006446	BP	GO:0006446	regulation of translational initiation	9/209	79/18866	2.22641e-07	3.72027e-06	2.05253e-06	EIF2AK2/PPP1R15A/RPS6KB1/EIF4G1/ATF4/EIF2S1/EIF2AK3/EIF4EBP1/MTOR	9
GO:0010662	BP	GO:0010662	regulation of striated muscle cell apoptotic process	8/209	58/18866	2.36445e-07	3.93506e-06	2.17104e-06	CFLAR/AMBRA1/NFE2L2/TP53/BAG3/CAPN2/PTEN/BNIP3	8
GO:1900182	BP	GO:1900182	positive regulation of protein localization to nucleus	9/209	80/18866	2.48478e-07	4.11877e-06	2.2724e-06	HSP90AB1/MAPK1/IFNG/STK11/SESN2/PARP1/BAG3/PRKCD/EIF2AK3	9
GO:0001101	BP	GO:0001101	response to acid chemical	11/209	132/18866	2.54544e-07	4.20251e-06	2.3186e-06	PIK3C3/CDKN1B/VEGFA/SESN2/RPTOR/EGFR/CAPN2/CASP3/BCL2L1/RELA/MTOR	11
GO:0006909	BP	GO:0006909	phagocytosis	18/209	382/18866	2.75661e-07	4.53309e-06	2.50098e-06	ATG5/NCKAP1/RAB7A/HSP90AB1/MAPK1/MAPK3/CCL2/IFNG/CCR2/VAMP7/RAC1/RAB5A/ATG3/ITGB1/PRKCD/PTEN/SPHK1/CLN3	18
GO:0031330	BP	GO:0031330	negative regulation of cellular catabolic process	15/209	265/18866	2.81367e-07	4.60864e-06	2.54266e-06	GABARAPL2/SIRT2/HSP90AB1/CHMP4B/TSC2/NAMPT/EIF4G1/NPC1/TP53/NAF1/PINK1/TSC1/BCL2/ATG7/MTOR	15
GO:2000379	BP	GO:2000379	positive regulation of reactive oxygen species metabolic process	10/209	106/18866	2.83569e-07	4.62641e-06	2.55247e-06	GNAI3/HSP90AB1/IFNG/NFE2L2/FOXO3/CDKN1A/TP53/EGFR/PRKCD/MTOR	10
GO:0018410	BP	GO:0018410	C-terminal protein amino acid modification	5/209	14/18866	2.93587e-07	4.75244e-06	2.62201e-06	ATG5/ATG12/WIPI2/ATG7/IRGM	5
GO:0043558	BP	GO:0043558	regulation of translational initiation in response to stress	5/209	14/18866	2.93587e-07	4.75244e-06	2.62201e-06	EIF2AK2/PPP1R15A/ATF4/EIF2S1/EIF2AK3	5
GO:0006457	BP	GO:0006457	protein folding	14/209	230/18866	2.94838e-07	4.75412e-06	2.62293e-06	HSPA5/GNAI3/FKBP1A/HSP90AB1/ST13/BAG1/HSPA8/ATF6/FKBP1B/CANX/DNAJB1/BAG3/SPHK1/P4HB	14
GO:0060759	BP	GO:0060759	regulation of response to cytokine stimulus	13/209	196/18866	2.96652e-07	4.76483e-06	2.62884e-06	CASP8/HSP90AB1/HIF1A/IKBKB/IFNG/CXCR4/CASP1/FADD/SPHK1/TBK1/CASP4/IRGM/IKBKE	13
GO:0006458	BP	GO:0006458	'de novo' protein folding	7/209	41/18866	3.02474e-07	4.83958e-06	2.67008e-06	HSPA5/FKBP1A/ST13/BAG1/HSPA8/FKBP1B/DNAJB1	7
GO:0090174	BP	GO:0090174	organelle membrane fusion	10/209	107/18866	3.09812e-07	4.93793e-06	2.72434e-06	VAMP3/GNAI3/RAB7A/CHMP2B/BNIP1/VAMP7/KIF5B/SPHK1/CLN3/UVRAG	10
GO:0042157	BP	GO:0042157	lipoprotein metabolic process	11/209	135/18866	3.19745e-07	5.07672e-06	2.80091e-06	ATG5/WIPI1/PIK3C3/APOL1/CTSD/ATG12/ATG10/WIPI2/WDR45/ATG7/IRGM	11
GO:0010658	BP	GO:0010658	striated muscle cell apoptotic process	8/209	61/18866	3.5307e-07	5.56321e-06	3.06932e-06	CFLAR/AMBRA1/NFE2L2/TP53/BAG3/CAPN2/PTEN/BNIP3	8
GO:1903078	BP	GO:1903078	positive regulation of protein localization to plasma membrane	8/209	61/18866	3.5307e-07	5.56321e-06	3.06932e-06	ITGA3/RAB11A/IFNG/EGFR/ITGB1/SQSTM1/KIF5B/CLN3	8
GO:0006839	BP	GO:0006839	mitochondrial transport	15/209	271/18866	3.74784e-07	5.88298e-06	3.24574e-06	BID/BAK1/CASP8/TP63/TP73/BAX/SH3GLB1/BNIP3L/MAPK8/TP53/BAG3/PINK1/BCL2L1/BCL2/BNIP3	15
GO:2001244	BP	GO:2001244	positive regulation of intrinsic apoptotic signaling pathway	8/209	62/18866	4.01552e-07	6.27936e-06	3.46443e-06	BID/BAX/SIRT1/BECN1/TP53/BCL2L1/BCL2/DDIT3	8
GO:0052126	BP	GO:0052126	movement in host environment	12/209	169/18866	4.13005e-07	6.43419e-06	3.54985e-06	RAB7A/CHMP2B/CHMP4B/CD46/CXCR4/NPC1/EGFR/ITGB1/CTSB/P4HB/LAMP1/UVRAG	12
GO:1902175	BP	GO:1902175	regulation of oxidative stress-induced intrinsic apoptotic signaling pathway	6/209	27/18866	4.19372e-07	6.43662e-06	3.5512e-06	SIRT1/HIF1A/NFE2L2/PARP1/PINK1/P4HB	6
GO:1903203	BP	GO:1903203	regulation of oxidative stress-induced neuron death	6/209	27/18866	4.19372e-07	6.43662e-06	3.5512e-06	HIF1A/ATF4/PARP1/PINK1/TSC1/ATG7	6
GO:0009746	BP	GO:0009746	response to hexose	13/209	202/18866	4.19375e-07	6.43662e-06	3.5512e-06	HIF1A/NAMPT/CDKN1B/FOXO3/FKBP1B/SESN2/RAF1/RAC1/CASP3/KIF5B/PTEN/ERN1/ATG7	13
GO:0034341	BP	GO:0034341	response to interferon-gamma	13/209	202/18866	4.19375e-07	6.43662e-06	3.5512e-06	CX3CL1/VAMP3/HSP90AB1/CCL2/IFNG/GAPDH/CALCOCO2/CASP1/TP53/PRKCD/KIF5B/DAPK1/IRGM	13
GO:0035304	BP	GO:0035304	regulation of protein dephosphorylation	11/209	139/18866	4.29451e-07	6.56696e-06	3.62311e-06	EIF2AK2/PPP1R15A/FKBP1A/HSP90AB1/IKBKB/FKBP1B/PINK1/PRKCD/DLC1/TSC1/MTOR	11
GO:0031346	BP	GO:0031346	positive regulation of cell projection organization	18/209	394/18866	4.33539e-07	6.60509e-06	3.64414e-06	CFLAR/ITGA3/CX3CL1/HSPA5/NCKAP1/ITGA6/PTK6/EEF2K/RAB11A/VEGFA/ARSB/NFE2L2/STK11/FKBP1B/CXCR4/VAMP7/RAC1/MTOR	18
GO:0034349	BP	GO:0034349	glial cell apoptotic process	5/209	15/18866	4.36419e-07	6.62462e-06	3.65492e-06	CCL2/RB1/TP53/PRKCD/CASP3	5
GO:0001776	BP	GO:0001776	leukocyte homeostasis	9/209	86/18866	4.65284e-07	7.037e-06	3.88243e-06	FAS/BAK1/BAX/HIF1A/NKX2-3/CCR2/CASP3/FADD/BCL2	9
GO:0051302	BP	GO:0051302	regulation of cell division	12/209	171/18866	4.68759e-07	7.06377e-06	3.8972e-06	SIRT2/TP63/PIK3C3/SH3GLB1/RAB11A/VEGFA/BIRC6/BECN1/MYC/BCL2L1/PIK3R4/UVRAG	12
GO:0042176	BP	GO:0042176	regulation of protein catabolic process	18/209	397/18866	4.84158e-07	7.26938e-06	4.01064e-06	GABARAPL2/MAPK9/SIRT2/RAB7A/HSP90AB1/CDKN1B/IFNG/NFE2L2/EDEM1/EGFR/FOXO1/NRG1/PINK1/ATG4B/PTEN/RELA/HGS/ATG7	18
GO:0046686	BP	GO:0046686	response to cadmium ion	8/209	64/18866	5.15796e-07	7.68871e-06	4.24199e-06	MAPK9/MAPK1/MAPK3/MAPK8/CDKN1B/NPC1/EGFR/FOS	8
GO:1900449	BP	GO:1900449	regulation of glutamate receptor signaling pathway	8/209	64/18866	5.15796e-07	7.68871e-06	4.24199e-06	CX3CL1/CAPN1/CCL2/IFNG/KLHL24/CCR2/PINK1/DAPK1	8
GO:0038093	BP	GO:0038093	Fc receptor signaling pathway	14/209	241/18866	5.19338e-07	7.71375e-06	4.25581e-06	MAPK9/NCKAP1/PRKCQ/MAP2K7/HSP90AB1/MAPK1/MAPK3/IKBKB/MAPK8/NFKB1/RAC1/PRKCD/FOS/RELA	14
GO:1902806	BP	GO:1902806	regulation of cell cycle G1/S phase transition	13/209	206/18866	5.24658e-07	7.75405e-06	4.27804e-06	BID/BAX/CCL2/CDKN1B/EIF4G1/CDKN1A/RB1/TP53/RPTOR/EGFR/CDKN2A/BCL2/PTEN	13
GO:0043312	BP	GO:0043312	neutrophil degranulation	20/209	487/18866	5.25794e-07	7.75405e-06	4.27804e-06	LAMP2/CAPN1/RAB7A/HSP90AB1/MAPK1/ARSA/NFKB1/HSPA8/ARSB/CTSD/VAMP7/RAC1/PRKCD/CTSB/EEF2/RAB24/GAA/LAMP1/SERPINA1/ATG7	20
GO:0034284	BP	GO:0034284	response to monosaccharide	13/209	207/18866	5.54419e-07	8.14721e-06	4.49496e-06	HIF1A/NAMPT/CDKN1B/FOXO3/FKBP1B/SESN2/RAF1/RAC1/CASP3/KIF5B/PTEN/ERN1/ATG7	13
GO:0043200	BP	GO:0043200	response to amino acid	10/209	114/18866	5.61072e-07	8.21585e-06	4.53282e-06	PIK3C3/CDKN1B/SESN2/RPTOR/EGFR/CAPN2/CASP3/BCL2L1/RELA/MTOR	10
GO:0002283	BP	GO:0002283	neutrophil activation involved in immune response	20/209	490/18866	5.78874e-07	8.44667e-06	4.66017e-06	LAMP2/CAPN1/RAB7A/HSP90AB1/MAPK1/ARSA/NFKB1/HSPA8/ARSB/CTSD/VAMP7/RAC1/PRKCD/CTSB/EEF2/RAB24/GAA/LAMP1/SERPINA1/ATG7	20
GO:0033002	BP	GO:0033002	muscle cell proliferation	14/209	244/18866	6.02735e-07	8.76398e-06	4.83524e-06	CFLAR/CX3CL1/GNAI3/TP73/MAPK1/NAMPT/PRKAR1A/CDKN1B/IFNG/CDKN1A/EGFR/PTEN/ERN1/MTOR	14
GO:0035303	BP	GO:0035303	regulation of dephosphorylation	13/209	209/18866	6.18506e-07	8.96185e-06	4.94441e-06	EIF2AK2/PPP1R15A/FKBP1A/HSP90AB1/IKBKB/IFNG/FKBP1B/PINK1/PRKCD/DLC1/TSC1/ZFYVE1/MTOR	13
GO:0046651	BP	GO:0046651	lymphocyte proliferation	15/209	283/18866	6.49893e-07	9.38382e-06	5.17722e-06	PRKCQ/BAX/PRKAR1A/CD46/FKBP1B/MAPK8IP1/CCR2/CDKN1A/TP53/ERBB2/PRKCD/CASP3/FADD/BCL2/TBK1	15
GO:0006469	BP	GO:0006469	negative regulation of protein kinase activity	14/209	246/18866	6.64818e-07	9.566e-06	5.27772e-06	SIRT1/PTK6/TSC2/PRKAR1A/CDKN1B/IFNG/MAPK8IP1/CDKN1A/RB1/RPTOR/CDKN2A/PRKCD/CASP3/PTEN	14
GO:0006417	BP	GO:0006417	regulation of translation	19/209	450/18866	6.77719e-07	9.71788e-06	5.36152e-06	EIF2AK2/PPP1R15A/MAPK1/MAPK3/RPS6KB1/GAPDH/EIF4G1/FOXO3/ATF4/SESN2/EIF2S1/ERBB2/PINK1/TSC1/EEF2/EIF2AK3/EIF4EBP1/DAPK1/MTOR	19
GO:0051235	BP	GO:0051235	maintenance of location	16/209	324/18866	7.00564e-07	1.00108e-05	5.52314e-06	CX3CL1/HSPA5/GOPC/ATG5/BAX/FKBP1A/SIRT1/NFKB1/FKBP1B/ITPR1/PINK1/ZFYVE1/GAA/DDIT3/UVRAG/IKBKE	16
GO:1904019	BP	GO:1904019	epithelial cell apoptotic process	10/209	117/18866	7.14452e-07	1.01742e-05	5.61327e-06	CFLAR/BID/CCL2/NFE2L2/FOXO3/EIF2S1/RB1/CAPN10/BCL2L1/MTOR	10
GO:0032943	BP	GO:0032943	mononuclear cell proliferation	15/209	286/18866	7.42401e-07	1.0536e-05	5.81288e-06	PRKCQ/BAX/PRKAR1A/CD46/FKBP1B/MAPK8IP1/CCR2/CDKN1A/TP53/ERBB2/PRKCD/CASP3/FADD/BCL2/TBK1	15
GO:0050673	BP	GO:0050673	epithelial cell proliferation	19/209	453/18866	7.48778e-07	1.05902e-05	5.84281e-06	CFLAR/TP63/BAX/SIRT1/MAPK1/HIF1A/CCL2/CDKN1B/VEGFA/STK11/MYC/RB1/RPTOR/ERBB2/ARNT/EGFR/PTEN/ERN1/MTOR	19
GO:0071901	BP	GO:0071901	negative regulation of protein serine/threonine kinase activity	11/209	148/18866	8.05274e-07	1.13505e-05	6.26228e-06	SIRT1/PRKAR1A/CDKN1B/MAPK8IP1/CDKN1A/RB1/RPTOR/CDKN2A/PRKCD/CASP3/PTEN	11
GO:0036475	BP	GO:0036475	neuron death in response to oxidative stress	6/209	30/18866	8.18237e-07	1.14942e-05	6.34152e-06	HIF1A/ATF4/PARP1/PINK1/TSC1/ATG7	6
GO:1904377	BP	GO:1904377	positive regulation of protein localization to cell periphery	8/209	68/18866	8.29374e-07	1.16112e-05	6.40612e-06	ITGA3/RAB11A/IFNG/EGFR/ITGB1/SQSTM1/KIF5B/CLN3	8
GO:0046660	BP	GO:0046660	female sex differentiation	10/209	119/18866	8.36014e-07	1.16648e-05	6.43566e-06	BAK1/HSPA5/TP63/BAX/SIRT1/VEGFA/FOXO3/CASP3/BCL2L1/BCL2	10
GO:0006497	BP	GO:0006497	protein lipidation	9/209	93/18866	9.10269e-07	1.26479e-05	6.97804e-06	ATG5/WIPI1/PIK3C3/ATG12/ATG10/WIPI2/WDR45/ATG7/IRGM	9
GO:0071346	BP	GO:0071346	cellular response to interferon-gamma	12/209	182/18866	9.12575e-07	1.26479e-05	6.97804e-06	CX3CL1/VAMP3/HSP90AB1/CCL2/IFNG/GAPDH/CASP1/TP53/PRKCD/KIF5B/DAPK1/IRGM	12
GO:0032409	BP	GO:0032409	regulation of transporter activity	15/209	291/18866	9.23206e-07	1.27526e-05	7.0358e-06	CAPN1/GOPC/FKBP1A/CCL2/IFNG/KLHL24/FKBP1B/CCR2/ITGB1/PINK1/PRKCD/KIF5B/BCL2/PTEN/DAPK1	15
GO:0045926	BP	GO:0045926	negative regulation of growth	14/209	254/18866	9.74623e-07	1.34181e-05	7.40298e-06	TP73/ULK2/SIRT1/HIF1A/PTK6/CDKN1B/STK11/CDKN1A/SESN2/RB1/TP53/CDKN2A/BCL2/PTEN	14
GO:0070231	BP	GO:0070231	T cell apoptotic process	7/209	49/18866	1.07218e-06	1.47123e-05	8.11703e-06	FAS/BAK1/PRKCQ/BAX/HIF1A/TP53/FADD	7
GO:1904375	BP	GO:1904375	regulation of protein localization to cell periphery	10/209	123/18866	1.13438e-06	1.55144e-05	8.55958e-06	ITGA3/GOPC/RAB11A/IFNG/EGFR/ITGB1/SQSTM1/KIF5B/BCL2L1/CLN3	10
GO:0051348	BP	GO:0051348	negative regulation of transferase activity	15/209	296/18866	1.14272e-06	1.5577e-05	8.59412e-06	SIRT1/PTK6/TSC2/PRKAR1A/CDKN1B/IFNG/MAPK8IP1/CDKN1A/RB1/TP53/RPTOR/CDKN2A/PRKCD/CASP3/PTEN	15
GO:0043123	BP	GO:0043123	positive regulation of I-kappaB kinase/NF-kappaB signaling	12/209	188/18866	1.28638e-06	1.74779e-05	9.64283e-06	CFLAR/CX3CL1/CASP8/FKBP1A/IKBKB/TNFSF10/CASP1/PINK1/FADD/RELA/TBK1/IKBKE	12
GO:0006476	BP	GO:0006476	protein deacetylation	9/209	97/18866	1.30186e-06	1.76304e-05	9.72698e-06	SIRT2/HDAC6/SIRT1/MAPK8/IFNG/VEGFA/HDAC1/TP53/PINK1	9
GO:0042158	BP	GO:0042158	lipoprotein biosynthetic process	9/209	98/18866	1.41989e-06	1.9104e-05	1.054e-05	ATG5/WIPI1/PIK3C3/ATG12/ATG10/WIPI2/WDR45/ATG7/IRGM	9
GO:2001243	BP	GO:2001243	negative regulation of intrinsic apoptotic signaling pathway	9/209	98/18866	1.41989e-06	1.9104e-05	1.054e-05	BID/SIRT1/HIF1A/NFE2L2/HDAC1/MAPK8IP1/PINK1/BCL2L1/BCL2	9
GO:0043405	BP	GO:0043405	regulation of MAP kinase activity	16/209	342/18866	1.42549e-06	1.91172e-05	1.05473e-05	EIF2AK2/MAP2K7/TP73/MAPK1/MAPK3/VEGFA/MAPK8IP1/CXCR4/RAF1/ERBB2/EGFR/NRG1/PEA15/PRKCD/ERN1/HGS	16
GO:0070227	BP	GO:0070227	lymphocyte apoptotic process	8/209	73/18866	1.43842e-06	1.92284e-05	1.06087e-05	FAS/BAK1/PRKCQ/BAX/HIF1A/TP53/FADD/PTEN	8
GO:0031349	BP	GO:0031349	positive regulation of defense response	17/209	385/18866	1.46344e-06	1.95e-05	1.07585e-05	CX3CL1/NLRC4/MAPK3/IKBKB/NFKB1/IFNG/CCR2/VAMP7/RAF1/EGFR/PRKCD/FADD/RELA/TBK1/LAMP1/IRGM/IKBKE	17
GO:0046627	BP	GO:0046627	negative regulation of insulin receptor signaling pathway	6/209	33/18866	1.48456e-06	1.9718e-05	1.08788e-05	PRKCQ/TSC2/RPS6KB1/PRKCD/TSC1/RELA	6
GO:0051656	BP	GO:0051656	establishment of organelle localization	18/209	432/18866	1.62853e-06	2.15611e-05	1.18956e-05	WIPI1/RAB7A/SAR1A/CHMP2B/HIF1A/CHMP4B/RAB11A/STK11/VAMP7/BECN1/RAB1A/PEX14/ITGB1/PINK1/KIF5B/LAMP1/CLN3/SERPINA1	18
GO:0048545	BP	GO:0048545	response to steroid hormone	16/209	346/18866	1.65847e-06	2.18876e-05	1.20758e-05	CFLAR/TP63/HDAC6/SIRT1/HDAC1/FOXO3/CDKN1A/NPC1/PARP1/EGFR/FOXO1/CASP3/FOS/BCL2/RELA/EIF4EBP1	16
GO:0014706	BP	GO:0014706	striated muscle tissue development	17/209	389/18866	1.68436e-06	2.21587e-05	1.22253e-05	CFLAR/ATG5/SIRT2/TP73/FKBP1A/MAPK1/PRKAR1A/VEGFA/RB1/ITGB1/NRG1/TSC1/EEF2/FOS/BCL2/PTEN/MTOR	17
GO:0071482	BP	GO:0071482	cellular response to light stimulus	10/209	129/18866	1.75543e-06	2.30027e-05	1.2691e-05	BAK1/BAX/SIRT1/STK11/CDKN1A/ATF4/EIF2S1/MYC/TP53/PARP1	10
GO:0072331	BP	GO:0072331	signal transduction by p53 class mediator	14/209	267/18866	1.75962e-06	2.30027e-05	1.2691e-05	TP63/TP73/BAX/SIRT1/USP10/CDKN1B/PRKAB1/HDAC1/STK11/FOXO3/CDKN1A/SESN2/TP53/BCL2	14
GO:0043276	BP	GO:0043276	anoikis	6/209	34/18866	1.78612e-06	2.32757e-05	1.28416e-05	DAPK2/TSC2/STK11/ITGB1/BCL2/MTOR	6
GO:0033673	BP	GO:0033673	negative regulation of kinase activity	14/209	268/18866	1.83869e-06	2.38857e-05	1.31782e-05	SIRT1/PTK6/TSC2/PRKAR1A/CDKN1B/IFNG/MAPK8IP1/CDKN1A/RB1/RPTOR/CDKN2A/PRKCD/CASP3/PTEN	14
GO:0032006	BP	GO:0032006	regulation of TOR signaling	9/209	102/18866	1.98921e-06	2.57261e-05	1.41935e-05	SIRT1/HIF1A/TSC2/RHEB/STK11/SESN2/RPTOR/TSC1/MLST8	9
GO:0071897	BP	GO:0071897	DNA biosynthetic process	12/209	196/18866	1.99278e-06	2.57261e-05	1.41935e-05	PRKCQ/MAP2K7/HSP90AB1/SIRT1/MAPK1/MAPK3/USP10/CDKN1A/MYC/TP53/NAF1/SPHK1	12
GO:0051091	BP	GO:0051091	positive regulation of DNA-binding transcription factor activity	14/209	270/18866	2.00642e-06	2.58218e-05	1.42463e-05	CFLAR/CX3CL1/MBTPS2/EIF2AK2/PRKCQ/NLRC4/IKBKB/NFKB1/VEGFA/PINK1/PTEN/RELA/DDIT3/SPHK1	14
GO:0050678	BP	GO:0050678	regulation of epithelial cell proliferation	17/209	395/18866	2.07254e-06	2.65901e-05	1.46702e-05	CFLAR/TP63/BAX/SIRT1/HIF1A/CCL2/CDKN1B/VEGFA/STK11/MYC/RB1/RPTOR/ERBB2/ARNT/EGFR/PTEN/MTOR	17
GO:0009743	BP	GO:0009743	response to carbohydrate	13/209	233/18866	2.09646e-06	2.67975e-05	1.47846e-05	HIF1A/NAMPT/CDKN1B/FOXO3/FKBP1B/SESN2/RAF1/RAC1/CASP3/KIF5B/PTEN/ERN1/ATG7	13
GO:0009749	BP	GO:0009749	response to glucose	12/209	197/18866	2.10164e-06	2.67975e-05	1.47846e-05	HIF1A/CDKN1B/FOXO3/FKBP1B/SESN2/RAF1/RAC1/CASP3/KIF5B/PTEN/ERN1/ATG7	12
GO:1900077	BP	GO:1900077	negative regulation of cellular response to insulin stimulus	6/209	35/18866	2.13586e-06	2.71503e-05	1.49793e-05	PRKCQ/TSC2/RPS6KB1/PRKCD/TSC1/RELA	6
GO:0045787	BP	GO:0045787	positive regulation of cell cycle	17/209	396/18866	2.14457e-06	2.71777e-05	1.49944e-05	SIRT2/TP73/BAX/HSP90AB1/PTK6/RAB11A/RPS6KB1/CDKN1B/EIF4G1/CDKN1A/BECN1/RB1/TP53/RPTOR/EGFR/SPHK1/EIF4EBP1	17
GO:0048709	BP	GO:0048709	oligodendrocyte differentiation	9/209	103/18866	2.15897e-06	2.72768e-05	1.50491e-05	TP73/RHEB/HDAC1/CXCR4/ERBB2/NRG1/PTEN/BNIP3/MTOR	9
GO:0014015	BP	GO:0014015	positive regulation of gliogenesis	8/209	77/18866	2.16799e-06	2.73074e-05	1.5066e-05	CX3CL1/TP73/RHEB/HDAC1/CCR2/CXCR4/RELA/MTOR	8
GO:0016482	BP	GO:0016482	cytosolic transport	11/209	165/18866	2.35325e-06	2.95511e-05	1.63039e-05	VAMP3/WIPI1/RAB7A/PIK3C3/MAPK1/MAPK3/BECN1/RAB5A/KIF5B/LAMP1/CLN3	11
GO:0072332	BP	GO:0072332	intrinsic apoptotic signaling pathway by p53 class mediator	8/209	78/18866	2.39299e-06	2.99165e-05	1.65054e-05	TP63/TP73/BAX/SIRT1/STK11/CDKN1A/TP53/BCL2	8
GO:0006605	BP	GO:0006605	protein targeting	18/209	444/18866	2.39678e-06	2.99165e-05	1.65054e-05	LAMP2/BID/PEX3/HSPA5/RAB7A/SH3GLB1/CHMP4B/BNIP3L/HSPA8/VAMP7/ERBB2/PEX14/ATG3/BAG3/PINK1/GABARAP/HGS/PIK3R4	18
GO:0017038	BP	GO:0017038	protein import	12/209	200/18866	2.46041e-06	3.05267e-05	1.68421e-05	LAMP2/PEX3/HSP90AB1/MAPK1/TSC2/HSPA8/IFNG/CDKN1A/TP53/PEX14/BAG3/PRKCD	12
GO:0051054	BP	GO:0051054	positive regulation of DNA metabolic process	12/209	200/18866	2.46041e-06	3.05267e-05	1.68421e-05	PRKCQ/MAP2K7/BAX/HSP90AB1/SIRT1/MAPK1/MAPK3/MYC/PARP1/NAF1/EGFR/PRKCD	12
GO:2000310	BP	GO:2000310	regulation of NMDA receptor activity	6/209	36/18866	2.53949e-06	3.14138e-05	1.73315e-05	CAPN1/CCL2/IFNG/CCR2/PINK1/DAPK1	6
GO:0022898	BP	GO:0022898	regulation of transmembrane transporter activity	14/209	276/18866	2.59466e-06	3.20009e-05	1.76554e-05	CAPN1/GOPC/FKBP1A/CCL2/IFNG/KLHL24/FKBP1B/CCR2/ITGB1/PINK1/KIF5B/BCL2/PTEN/DAPK1	14
GO:0016575	BP	GO:0016575	histone deacetylation	8/209	79/18866	2.63754e-06	3.24332e-05	1.78939e-05	SIRT2/HDAC6/SIRT1/MAPK8/VEGFA/HDAC1/TP53/PINK1	8
GO:0010665	BP	GO:0010665	regulation of cardiac muscle cell apoptotic process	7/209	56/18866	2.71094e-06	3.32371e-05	1.83375e-05	CFLAR/AMBRA1/NFE2L2/TP53/CAPN2/PTEN/BNIP3	7
GO:0098780	BP	GO:0098780	response to mitochondrial depolarisation	5/209	21/18866	2.80132e-06	3.40431e-05	1.87821e-05	HDAC6/AMBRA1/BECN1/PINK1/SQSTM1	5
GO:1903204	BP	GO:1903204	negative regulation of oxidative stress-induced neuron death	5/209	21/18866	2.80132e-06	3.40431e-05	1.87821e-05	HIF1A/ATF4/PINK1/TSC1/ATG7	5
GO:1903599	BP	GO:1903599	positive regulation of autophagy of mitochondrion	5/209	21/18866	2.80132e-06	3.40431e-05	1.87821e-05	HDAC6/HIF1A/CAMKK2/PINK1/BNIP3	5
GO:0036490	BP	GO:0036490	regulation of translation in response to endoplasmic reticulum stress	4/209	10/18866	2.91708e-06	3.52431e-05	1.94442e-05	PPP1R15A/EIF4G1/SESN2/EIF2AK3	4
GO:0036500	BP	GO:0036500	ATF6-mediated unfolded protein response	4/209	10/18866	2.91708e-06	3.52431e-05	1.94442e-05	MBTPS2/HSPA5/ATF6/DDIT3	4
GO:0035601	BP	GO:0035601	protein deacylation	9/209	107/18866	2.9689e-06	3.55868e-05	1.96338e-05	SIRT2/HDAC6/SIRT1/MAPK8/IFNG/VEGFA/HDAC1/TP53/PINK1	9
GO:0038095	BP	GO:0038095	Fc-epsilon receptor signaling pathway	11/209	169/18866	2.97129e-06	3.55868e-05	1.96338e-05	MAPK9/PRKCQ/MAP2K7/MAPK1/MAPK3/IKBKB/MAPK8/NFKB1/RAC1/FOS/RELA	11
GO:0061025	BP	GO:0061025	membrane fusion	11/209	169/18866	2.97129e-06	3.55868e-05	1.96338e-05	VAMP3/GNAI3/RAB7A/CHMP2B/BNIP1/CXCR4/VAMP7/KIF5B/SPHK1/CLN3/UVRAG	11
GO:1903320	BP	GO:1903320	regulation of protein modification by small protein conjugation or removal	13/209	242/18866	3.18583e-06	3.80464e-05	2.09908e-05	HSPA5/MAPK9/ATG5/FKBP1A/HSP90AB1/RAB1A/ARNT/PINK1/SQSTM1/PTEN/RELA/SPHK1/MTOR	13
GO:0050804	BP	GO:0050804	modulation of chemical synaptic transmission	18/209	454/18866	3.27291e-06	3.8974e-05	2.15026e-05	CX3CL1/MAPK1/RAB11A/CCL2/CCR2/ATF4/RAB5A/EGFR/ITGB1/GRID2/PINK1/SQSTM1/KIF5B/PTEN/GRID1/NRG3/CLN3/MTOR	18
GO:0060537	BP	GO:0060537	muscle tissue development	17/209	409/18866	3.31014e-06	3.93043e-05	2.16849e-05	CFLAR/ATG5/SIRT2/TP73/FKBP1A/MAPK1/PRKAR1A/VEGFA/RB1/ITGB1/NRG1/TSC1/EEF2/FOS/BCL2/PTEN/MTOR	17
GO:0006470	BP	GO:0006470	protein dephosphorylation	15/209	323/18866	3.35801e-06	3.97588e-05	2.19356e-05	EIF2AK2/PPP1R15A/FKBP1A/HSP90AB1/IKBKB/STK11/FKBP1B/PINK1/MTMR14/PRKCD/DLC1/TSC1/BCL2/PTEN/MTOR	15
GO:0099177	BP	GO:0099177	regulation of trans-synaptic signaling	18/209	455/18866	3.37478e-06	3.98435e-05	2.19824e-05	CX3CL1/MAPK1/RAB11A/CCL2/CCR2/ATF4/RAB5A/EGFR/ITGB1/GRID2/PINK1/SQSTM1/KIF5B/PTEN/GRID1/NRG3/CLN3/MTOR	18
GO:0035306	BP	GO:0035306	positive regulation of dephosphorylation	7/209	58/18866	3.44944e-06	4.03799e-05	2.22783e-05	PPP1R15A/HSP90AB1/IFNG/PINK1/PRKCD/DLC1/MTOR	7
GO:1900408	BP	GO:1900408	negative regulation of cellular response to oxidative stress	7/209	58/18866	3.44944e-06	4.03799e-05	2.22783e-05	SIRT1/HIF1A/NFE2L2/ATF4/PINK1/TSC1/ATG7	7
GO:1903202	BP	GO:1903202	negative regulation of oxidative stress-induced cell death	7/209	58/18866	3.44944e-06	4.03799e-05	2.22783e-05	SIRT1/HIF1A/NFE2L2/ATF4/PINK1/TSC1/ATG7	7
GO:2000278	BP	GO:2000278	regulation of DNA biosynthetic process	9/209	109/18866	3.4636e-06	4.04314e-05	2.23067e-05	PRKCQ/MAP2K7/HSP90AB1/MAPK1/MAPK3/CDKN1A/MYC/TP53/NAF1	9
GO:0071276	BP	GO:0071276	cellular response to cadmium ion	6/209	38/18866	3.53351e-06	4.11317e-05	2.26931e-05	MAPK9/MAPK1/MAPK3/MAPK8/EGFR/FOS	6
GO:0055093	BP	GO:0055093	response to hyperoxia	5/209	22/18866	3.59268e-06	4.17033e-05	2.30084e-05	FAS/CDKN1A/FOXO1/BNIP3/ATG7	5
GO:0030098	BP	GO:0030098	lymphocyte differentiation	16/209	368/18866	3.66892e-06	4.24693e-05	2.34311e-05	BAK1/ATG5/BAX/IFNG/CD46/STK11/NKX2-3/CCR2/DNAJB9/TP53/ERBB2/ITGB1/TSC1/FADD/BCL2/MTOR	16
GO:0010659	BP	GO:0010659	cardiac muscle cell apoptotic process	7/209	59/18866	3.87731e-06	4.47565e-05	2.46929e-05	CFLAR/AMBRA1/NFE2L2/TP53/CAPN2/PTEN/BNIP3	7
GO:0098732	BP	GO:0098732	macromolecule deacylation	9/209	111/18866	4.02754e-06	4.63614e-05	2.55784e-05	SIRT2/HDAC6/SIRT1/MAPK8/IFNG/VEGFA/HDAC1/TP53/PINK1	9
GO:0045022	BP	GO:0045022	early endosome to late endosome transport	6/209	39/18866	4.13763e-06	4.74968e-05	2.62048e-05	RAB7A/PIK3C3/MAPK1/MAPK3/BECN1/RAB5A	6
GO:0061077	BP	GO:0061077	chaperone-mediated protein folding	7/209	60/18866	4.34851e-06	4.96425e-05	2.73886e-05	HSPA5/FKBP1A/ST13/BAG1/HSPA8/FKBP1B/DNAJB1	7
GO:1902883	BP	GO:1902883	negative regulation of response to oxidative stress	7/209	60/18866	4.34851e-06	4.96425e-05	2.73886e-05	SIRT1/HIF1A/NFE2L2/ATF4/PINK1/TSC1/ATG7	7
GO:0008286	BP	GO:0008286	insulin receptor signaling pathway	10/209	143/18866	4.45754e-06	5.07473e-05	2.79982e-05	PRKCQ/SIRT1/TSC2/RPS6KB1/FOXO3/FOXO1/PRKCD/TSC1/RELA/EIF4EBP1	10
GO:0042026	BP	GO:0042026	protein refolding	5/209	23/18866	4.54942e-06	5.15104e-05	2.84192e-05	HSPA5/FKBP1A/ST13/HSPA8/FKBP1B	5
GO:0048714	BP	GO:0048714	positive regulation of oligodendrocyte differentiation	5/209	23/18866	4.54942e-06	5.15104e-05	2.84192e-05	TP73/RHEB/HDAC1/CXCR4/MTOR	5
GO:0072384	BP	GO:0072384	organelle transport along microtubule	8/209	85/18866	4.59677e-06	5.19046e-05	2.86367e-05	HIF1A/STK11/VAMP7/RAB1A/PEX14/KIF5B/LAMP1/CLN3	8
GO:0006623	BP	GO:0006623	protein targeting to vacuole	6/209	40/18866	4.82312e-06	5.43125e-05	2.99652e-05	LAMP2/RAB7A/HSPA8/VAMP7/HGS/PIK3R4	6
GO:0010256	BP	GO:0010256	endomembrane system organization	18/209	468/18866	4.98626e-06	5.59975e-05	3.08948e-05	RAB7A/PIK3C3/CHMP2B/SH3GLB1/MAPK1/CHMP4B/MAPK3/RAB11A/BNIP1/CXCR4/RAB1A/SQSTM1/PRKCD/PTEN/RAB33B/EIF2AK3/HGS/CLN3	18
GO:2000106	BP	GO:2000106	regulation of leukocyte apoptotic process	8/209	86/18866	5.02051e-06	5.62297e-05	3.10229e-05	PRKCQ/BAX/SIRT1/HIF1A/TP53/CDKN2A/FADD/PTEN	8
GO:0002260	BP	GO:0002260	lymphocyte homeostasis	7/209	62/18866	5.4347e-06	6.07045e-05	3.34917e-05	FAS/BAK1/BAX/HIF1A/CASP3/FADD/BCL2	7
GO:0044346	BP	GO:0044346	fibroblast apoptotic process	5/209	24/18866	5.69505e-06	6.34416e-05	3.50018e-05	BID/BAK1/TP63/MYC/TP53	5
GO:0008361	BP	GO:0008361	regulation of cell size	11/209	181/18866	5.75759e-06	6.39664e-05	3.52914e-05	RB1CC1/ULK2/HSP90AB1/RAB11A/VEGFA/RAC1/RPTOR/TSC1/PTEN/CLN3/MTOR	11
GO:0048872	BP	GO:0048872	homeostasis of number of cells	13/209	256/18866	5.88591e-06	6.52172e-05	3.59814e-05	FAS/BAK1/BAX/HIF1A/VEGFA/FOXO3/NKX2-3/CCR2/RB1/ARNT/CASP3/FADD/BCL2	13
GO:2001252	BP	GO:2001252	positive regulation of chromosome organization	11/209	182/18866	6.06926e-06	6.70694e-05	3.70033e-05	PRKCQ/MAP2K7/SIRT1/MAPK1/MAPK3/VEGFA/BECN1/RB1/TP53/NAF1/PINK1	11
GO:0032535	BP	GO:0032535	regulation of cellular component size	16/209	383/18866	6.08965e-06	6.71157e-05	3.70289e-05	RB1CC1/NCKAP1/ULK2/PPP1R15A/HSP90AB1/RAB11A/VEGFA/RAC1/RPTOR/RAB5A/PRKCD/TSC1/MLST8/PTEN/CLN3/MTOR	16
GO:0043524	BP	GO:0043524	negative regulation of neuron apoptotic process	10/209	149/18866	6.43238e-06	7.0705e-05	3.90092e-05	CX3CL1/BAX/HSP90AB1/HIF1A/CCL2/AMBRA1/PINK1/BCL2L1/BCL2/CLN3	10
GO:0098927	BP	GO:0098927	vesicle-mediated transport between endosomal compartments	6/209	42/18866	6.47117e-06	7.09432e-05	3.91406e-05	RAB7A/PIK3C3/MAPK1/MAPK3/BECN1/RAB5A	6
GO:0030099	BP	GO:0030099	myeloid cell differentiation	17/209	431/18866	6.62845e-06	7.24757e-05	3.99861e-05	CASP8/PRKCQ/SIRT1/HIF1A/IFNG/VEGFA/HDAC1/FOXO3/NKX2-3/MYC/RB1/ARNT/PARP1/CASP3/FADD/FOS/MTOR	17
GO:0021537	BP	GO:0021537	telencephalon development	13/209	259/18866	6.67678e-06	7.2812e-05	4.01716e-05	BAX/HIF1A/HDAC1/CXCR4/ATIC/EGFR/NRG1/CASP3/TSC1/KIF5B/PTEN/BNIP3/NRG3	13
GO:0070265	BP	GO:0070265	necrotic cell death	7/209	64/18866	6.73759e-06	7.32823e-05	4.04311e-05	CFLAR/FAS/CASP8/BAX/TP53/FADD/BNIP3	7
GO:0097284	BP	GO:0097284	hepatocyte apoptotic process	4/209	12/18866	6.75717e-06	7.33029e-05	4.04425e-05	CFLAR/BID/RB1/BCL2L1	4
GO:0032465	BP	GO:0032465	regulation of cytokinesis	8/209	90/18866	7.06213e-06	7.64111e-05	4.21573e-05	PIK3C3/SH3GLB1/RAB11A/BIRC6/BECN1/BCL2L1/PIK3R4/UVRAG	8
GO:2001257	BP	GO:2001257	regulation of cation channel activity	11/209	185/18866	7.09435e-06	7.65598e-05	4.22394e-05	CAPN1/FKBP1A/CCL2/IFNG/KLHL24/FKBP1B/CCR2/ITGB1/PINK1/KIF5B/DAPK1	11
GO:0019722	BP	GO:0019722	calcium-mediated signaling	12/209	222/18866	7.20032e-06	7.73008e-05	4.26482e-05	FKBP1A/CAMKK2/FKBP1B/CCR2/CXCR4/EGFR/ITPR1/NRG1/EIF2AK3/SPHK1/MTOR/IRGM	12
GO:0071219	BP	GO:0071219	cellular response to molecule of bacterial origin	12/209	222/18866	7.20032e-06	7.73008e-05	4.26482e-05	CX3CL1/SIRT2/MAPK1/MAPK3/MAPK8/CCL2/NFKB1/CASP1/IL24/CAPN2/RELA/IRGM	12
GO:0048511	BP	GO:0048511	rhythmic process	14/209	305/18866	8.19425e-06	8.76305e-05	4.83472e-05	HSPA5/MAPK9/SIRT1/NAMPT/MAPK8/HDAC1/FOXO3/ATF4/TP53/EGFR/CASP3/PTEN/ATG7/MTOR	14
GO:0043406	BP	GO:0043406	positive regulation of MAP kinase activity	13/209	264/18866	8.20478e-06	8.76305e-05	4.83472e-05	EIF2AK2/MAP2K7/TP73/MAPK1/MAPK3/VEGFA/CXCR4/RAF1/ERBB2/EGFR/NRG1/PEA15/ERN1	13
GO:0046626	BP	GO:0046626	regulation of insulin receptor signaling pathway	7/209	66/18866	8.29002e-06	8.83132e-05	4.87239e-05	PRKCQ/SIRT1/TSC2/RPS6KB1/PRKCD/TSC1/RELA	7
GO:0009615	BP	GO:0009615	response to virus	15/209	349/18866	8.54425e-06	8.99161e-05	4.96082e-05	EIF2AK2/IKBKB/BNIP3L/IFNG/CXCR4/BECN1/FADD/BCL2L1/BCL2/RELA/BNIP3/TBK1/ATG7/IRGM/IKBKE	15
GO:1904062	BP	GO:1904062	regulation of cation transmembrane transport	15/209	349/18866	8.54425e-06	8.99161e-05	4.96082e-05	CX3CL1/CAPN1/ATG5/BAX/FKBP1A/CCL2/IFNG/KLHL24/FKBP1B/CCR2/ITGB1/PINK1/KIF5B/PTEN/DAPK1	15
GO:0032412	BP	GO:0032412	regulation of ion transmembrane transporter activity	13/209	265/18866	8.54496e-06	8.99161e-05	4.96082e-05	CAPN1/GOPC/FKBP1A/CCL2/IFNG/KLHL24/FKBP1B/CCR2/ITGB1/PINK1/KIF5B/PTEN/DAPK1	13
GO:0035307	BP	GO:0035307	positive regulation of protein dephosphorylation	6/209	44/18866	8.54897e-06	8.99161e-05	4.96082e-05	PPP1R15A/HSP90AB1/PINK1/PRKCD/DLC1/MTOR	6
GO:0045687	BP	GO:0045687	positive regulation of glial cell differentiation	6/209	44/18866	8.54897e-06	8.99161e-05	4.96082e-05	TP73/RHEB/HDAC1/CXCR4/RELA/MTOR	6
GO:0036498	BP	GO:0036498	IRE1-mediated unfolded protein response	7/209	67/18866	9.171e-06	9.62142e-05	5.3083e-05	BAK1/HSPA5/WIPI1/BAX/DNAJB9/EDEM1/ERN1	7
GO:0001890	BP	GO:0001890	placenta development	10/209	156/18866	9.65526e-06	9.99904e-05	5.51664e-05	CASP8/HSP90AB1/MAPK1/HIF1A/MAPK3/CDKN1B/BIRC6/ARNT/EGFR/CTSB	10
GO:0010870	BP	GO:0010870	positive regulation of receptor biosynthetic process	4/209	13/18866	9.67572e-06	9.99904e-05	5.51664e-05	HDAC6/HIF1A/IFNG/HDAC1	4
GO:0043201	BP	GO:0043201	response to leucine	4/209	13/18866	9.67572e-06	9.99904e-05	5.51664e-05	PIK3C3/SESN2/RPTOR/MTOR	4
GO:0071287	BP	GO:0071287	cellular response to manganese ion	4/209	13/18866	9.67572e-06	9.99904e-05	5.51664e-05	HSPA5/ATF4/EIF2S1/EIF2AK3	4
GO:1900103	BP	GO:1900103	positive regulation of endoplasmic reticulum unfolded protein response	4/209	13/18866	9.67572e-06	9.99904e-05	5.51664e-05	BAK1/BAX/ATF6/ERN1	4
GO:1901096	BP	GO:1901096	regulation of autophagosome maturation	4/209	13/18866	9.67572e-06	9.99904e-05	5.51664e-05	CALCOCO2/CLN3/UVRAG/IRGM	4
GO:0042771	BP	GO:0042771	intrinsic apoptotic signaling pathway in response to DNA damage by p53 class mediator	6/209	45/18866	9.77373e-06	0.000100752	5.55866e-05	TP63/TP73/SIRT1/CDKN1A/TP53/BCL2	6
GO:0051648	BP	GO:0051648	vesicle localization	12/209	229/18866	9.86008e-06	0.00010139	5.59386e-05	WIPI1/RAB7A/SAR1A/RAB11A/STK11/VAMP7/RAB1A/PINK1/KIF5B/PTEN/CLN3/SERPINA1	12
GO:0048015	BP	GO:0048015	phosphatidylinositol-mediated signaling	11/209	192/18866	1.00919e-05	0.000103517	5.71119e-05	SIRT2/PIK3C3/SIRT1/MAPK1/MAPK3/TSC2/RPS6KB1/BECN1/ERBB2/EGFR/PTEN	11
GO:0072665	BP	GO:0072665	protein localization to vacuole	7/209	68/18866	1.01282e-05	0.000103633	5.71761e-05	LAMP2/RAB7A/SH3GLB1/HSPA8/VAMP7/HGS/PIK3R4	7
GO:0007160	BP	GO:0007160	cell-matrix adhesion	12/209	230/18866	1.03029e-05	0.000105161	5.8019e-05	ITGA3/CX3CL1/ITGA6/VEGFA/ITGB4/RAC1/CDKN2A/ITGB1/DLC1/TSC1/BCL2/PTEN	12
GO:0002237	BP	GO:0002237	response to molecule of bacterial origin	15/209	356/18866	1.0819e-05	0.000109887	6.06263e-05	CX3CL1/CASP8/SIRT2/MAPK1/MAPK3/MAPK8/CCL2/NFKB1/CASP1/IL24/CAPN2/CASP3/FOS/RELA/IRGM	15
GO:0033044	BP	GO:0033044	regulation of chromosome organization	15/209	356/18866	1.0819e-05	0.000109887	6.06263e-05	ATG5/PRKCQ/MAP2K7/SIRT1/MAPK1/MAPK3/MAPK8/VEGFA/BECN1/MYC/RB1/TP53/PARP1/NAF1/PINK1	15
GO:0032007	BP	GO:0032007	negative regulation of TOR signaling	6/209	46/18866	1.11367e-05	0.000112838	6.22544e-05	SIRT1/HIF1A/TSC2/STK11/SESN2/TSC1	6
GO:2000573	BP	GO:2000573	positive regulation of DNA biosynthetic process	7/209	69/18866	1.11668e-05	0.000112867	6.22704e-05	PRKCQ/MAP2K7/HSP90AB1/MAPK1/MAPK3/MYC/NAF1	7
GO:2000134	BP	GO:2000134	negative regulation of G1/S transition of mitotic cell cycle	9/209	126/18866	1.13764e-05	0.000114705	6.32847e-05	BAX/CCL2/CDKN1B/CDKN1A/RB1/TP53/CDKN2A/BCL2/PTEN	9
GO:1903706	BP	GO:1903706	regulation of hemopoiesis	18/209	498/18866	1.16318e-05	0.000116995	6.45482e-05	EIF2AK2/CASP8/PRKCQ/TP73/HIF1A/IFNG/NFE2L2/HDAC1/CD46/FOXO3/CCR2/MYC/RB1/ERBB2/ARNT/FADD/FOS/MTOR	18
GO:0042098	BP	GO:0042098	T cell proliferation	11/209	195/18866	1.16813e-05	0.000117209	6.4666e-05	PRKCQ/BAX/PRKAR1A/CD46/FKBP1B/MAPK8IP1/CCR2/TP53/ERBB2/CASP3/FADD	11
GO:0031589	BP	GO:0031589	cell-substrate adhesion	15/209	359/18866	1.19484e-05	0.0001196	6.59852e-05	ITGA3/CX3CL1/VAMP3/ITGA6/VEGFA/ITGB4/RAC1/RAB1A/CDKN2A/ITGB1/DLC1/TSC1/BCL2/PTEN/P4HB	15
GO:1900180	BP	GO:1900180	regulation of protein localization to nucleus	9/209	127/18866	1.2128e-05	0.000121105	6.68156e-05	HSP90AB1/MAPK1/IFNG/STK11/SESN2/PARP1/BAG3/PRKCD/EIF2AK3	9
GO:0048017	BP	GO:0048017	inositol lipid-mediated signaling	11/209	196/18866	1.22573e-05	0.000122102	6.73657e-05	SIRT2/PIK3C3/SIRT1/MAPK1/MAPK3/TSC2/RPS6KB1/BECN1/ERBB2/EGFR/PTEN	11
GO:0010970	BP	GO:0010970	transport along microtubule	10/209	161/18866	1.27358e-05	0.000126564	6.98277e-05	HIF1A/HSPA8/STK11/VAMP7/RAB1A/PEX14/BAG3/KIF5B/LAMP1/CLN3	10
GO:0014013	BP	GO:0014013	regulation of gliogenesis	9/209	128/18866	1.29216e-05	0.000128103	7.06767e-05	CX3CL1/SIRT2/TP73/RHEB/HDAC1/CCR2/CXCR4/RELA/MTOR	9
GO:1903894	BP	GO:1903894	regulation of IRE1-mediated unfolded protein response	4/209	14/18866	1.34286e-05	0.000132811	7.32743e-05	BAK1/HSPA5/BAX/DNAJB9	4
GO:0035690	BP	GO:0035690	cellular response to drug	7/209	71/18866	1.35096e-05	0.000133295	7.35412e-05	HSPA5/HSP90AB1/NFE2L2/CXCR4/MYC/TP53/EGFR	7
GO:0002831	BP	GO:0002831	regulation of response to biotic stimulus	16/209	409/18866	1.38106e-05	0.000135941	7.50011e-05	CX3CL1/SIRT2/NLRC4/HSP90AB1/MAPK3/IKBKB/NFKB1/IFNG/RAF1/PRKCD/FADD/RELA/TBK1/LAMP1/IRGM/IKBKE	16
GO:0010799	BP	GO:0010799	regulation of peptidyl-threonine phosphorylation	6/209	48/18866	1.4324e-05	0.000140341	7.74286e-05	SIRT2/MAPK1/EIF4G1/RPTOR/SPHK1/IRGM	6
GO:0007044	BP	GO:0007044	cell-substrate junction assembly	8/209	99/18866	1.43254e-05	0.000140341	7.74286e-05	ITGA6/VEGFA/ITGB4/RAC1/DLC1/TSC1/BCL2/PTEN	8
GO:1901654	BP	GO:1901654	response to ketone	11/209	200/18866	1.48158e-05	0.000144804	7.98907e-05	CFLAR/SIRT1/FOXO3/CDKN1A/PARP1/EGFR/FOXO1/FOS/BCL2L1/RELA/EIF4EBP1	11
GO:0031960	BP	GO:0031960	response to corticosteroid	10/209	164/18866	1.49637e-05	0.000145905	8.04983e-05	CFLAR/FOXO3/CDKN1A/PARP1/EGFR/FOXO1/CASP3/FOS/BCL2/EIF4EBP1	10
GO:0001782	BP	GO:0001782	B cell homeostasis	5/209	29/18866	1.52107e-05	0.000147619	8.14438e-05	BAK1/BAX/HIF1A/CASP3/BCL2	5
GO:0036296	BP	GO:0036296	response to increased oxygen levels	5/209	29/18866	1.52107e-05	0.000147619	8.14438e-05	FAS/CDKN1A/FOXO1/BNIP3/ATG7	5
GO:0008585	BP	GO:0008585	female gonad development	8/209	100/18866	1.54246e-05	0.000149345	8.23962e-05	HSPA5/BAX/SIRT1/VEGFA/FOXO3/CASP3/BCL2L1/BCL2	8
GO:0051098	BP	GO:0051098	regulation of binding	15/209	367/18866	1.54889e-05	0.000149617	8.25464e-05	SIRT2/BAX/FKBP1A/HSP90AB1/MAPK3/MAPK8/IFNG/EIF4G1/CDKN1A/EIF2S1/RB1/PEX14/PARP1/PRKCD/DDIT3	15
GO:0070663	BP	GO:0070663	regulation of leukocyte proliferation	12/209	240/18866	1.5784e-05	0.000152114	8.39236e-05	PRKCQ/MAPK1/MAPK3/PRKAR1A/CD46/MAPK8IP1/CCR2/CDKN1A/ERBB2/CASP3/FADD/BCL2	12
GO:0072659	BP	GO:0072659	protein localization to plasma membrane	13/209	281/18866	1.59581e-05	0.000153435	8.46525e-05	ITGA3/GOPC/VAMP3/RAB11A/IKBKB/IFNG/VAMP7/EGFR/ITGB1/SQSTM1/KIF5B/BCL2L1/CLN3	13
GO:1902807	BP	GO:1902807	negative regulation of cell cycle G1/S phase transition	9/209	132/18866	1.65547e-05	0.000158446	8.74171e-05	BAX/CCL2/CDKN1B/CDKN1A/RB1/TP53/CDKN2A/BCL2/PTEN	9
GO:0006906	BP	GO:0006906	vesicle fusion	8/209	101/18866	1.6594e-05	0.000158446	8.74171e-05	VAMP3/GNAI3/RAB7A/VAMP7/KIF5B/SPHK1/CLN3/UVRAG	8
GO:0045639	BP	GO:0045639	positive regulation of myeloid cell differentiation	8/209	101/18866	1.6594e-05	0.000158446	8.74171e-05	CASP8/HIF1A/IFNG/FOXO3/RB1/ARNT/FADD/FOS	8
GO:0042770	BP	GO:0042770	signal transduction in response to DNA damage	9/209	133/18866	1.7588e-05	0.000167551	9.24408e-05	BID/BAX/SIRT1/USP10/CDKN1B/FOXO3/CDKN1A/SESN2/TP53	9
GO:0150115	BP	GO:0150115	cell-substrate junction organization	8/209	102/18866	1.78369e-05	0.000169533	9.3534e-05	ITGA6/VEGFA/ITGB4/RAC1/DLC1/TSC1/BCL2/PTEN	8
GO:0035666	BP	GO:0035666	TRIF-dependent toll-like receptor signaling pathway	5/209	30/18866	1.80892e-05	0.000171358	9.45409e-05	CASP8/IKBKB/FADD/TBK1/IKBKE	5
GO:0097202	BP	GO:0097202	activation of cysteine-type endopeptidase activity	4/209	15/18866	1.8153e-05	0.000171358	9.45409e-05	BAK1/CASP8/NLRC4/FADD	4
GO:1900119	BP	GO:1900119	positive regulation of execution phase of apoptosis	4/209	15/18866	1.8153e-05	0.000171358	9.45409e-05	SIRT2/BAX/TP53/DLC1	4
GO:0097300	BP	GO:0097300	programmed necrotic cell death	6/209	50/18866	1.821e-05	0.000171506	9.46225e-05	CFLAR/FAS/CASP8/BAX/TP53/FADD	6
GO:0046718	BP	GO:0046718	viral entry into host cell	9/209	134/18866	1.86757e-05	0.000175492	9.68221e-05	CD46/CXCR4/NPC1/EGFR/ITGB1/CTSB/P4HB/LAMP1/UVRAG	9
GO:0018108	BP	GO:0018108	peptidyl-tyrosine phosphorylation	15/209	374/18866	1.93195e-05	0.000181131	9.99333e-05	EIF2AK2/MAP2K7/PTK6/MAPK3/CAMKK2/IFNG/VEGFA/TP53/ERBB2/EGFR/NRG1/IL24/PRKCD/MLST8/MTOR	15
GO:1900076	BP	GO:1900076	regulation of cellular response to insulin stimulus	7/209	75/18866	1.94229e-05	0.00018169	0.000100241	PRKCQ/SIRT1/TSC2/RPS6KB1/PRKCD/TSC1/RELA	7
GO:0071383	BP	GO:0071383	cellular response to steroid hormone stimulus	11/209	206/18866	1.95199e-05	0.000182186	0.000100515	CFLAR/TP63/HDAC6/SIRT1/HDAC1/FOXO3/NPC1/PARP1/EGFR/FOXO1/EIF4EBP1	11
GO:0045727	BP	GO:0045727	positive regulation of translation	9/209	136/18866	2.10236e-05	0.00019578	0.000108015	PPP1R15A/MAPK1/MAPK3/RPS6KB1/EIF4G1/ERBB2/PINK1/EEF2/MTOR	9
GO:0071229	BP	GO:0071229	cellular response to acid chemical	7/209	76/18866	2.11944e-05	0.000196567	0.000108449	VEGFA/SESN2/RPTOR/EGFR/CAPN2/BCL2L1/MTOR	7
GO:0018212	BP	GO:0018212	peptidyl-tyrosine modification	15/209	377/18866	2.12031e-05	0.000196567	0.000108449	EIF2AK2/MAP2K7/PTK6/MAPK3/CAMKK2/IFNG/VEGFA/TP53/ERBB2/EGFR/NRG1/IL24/PRKCD/MLST8/MTOR	15
GO:0071222	BP	GO:0071222	cellular response to lipopolysaccharide	11/209	208/18866	2.13519e-05	0.000197505	0.000108967	CX3CL1/MAPK1/MAPK3/MAPK8/CCL2/NFKB1/CASP1/IL24/CAPN2/RELA/IRGM	11
GO:0030307	BP	GO:0030307	positive regulation of cell growth	10/209	171/18866	2.15042e-05	0.000198471	0.0001095	RAB11A/VEGFA/EIF4G1/CXCR4/RPTOR/ERBB2/EGFR/BCL2/SPHK1/MTOR	10
GO:0046545	BP	GO:0046545	development of primary female sexual characteristics	8/209	105/18866	2.20449e-05	0.000203009	0.000112003	HSPA5/BAX/SIRT1/VEGFA/FOXO3/CASP3/BCL2L1/BCL2	8
GO:0000910	BP	GO:0000910	cytokinesis	10/209	172/18866	2.26141e-05	0.000207767	0.000114629	PIK3C3/CHMP2B/SH3GLB1/CHMP4B/RAB11A/BIRC6/BECN1/BCL2L1/PIK3R4/UVRAG	10
GO:0032496	BP	GO:0032496	response to lipopolysaccharide	14/209	334/18866	2.26618e-05	0.000207767	0.000114629	CX3CL1/CASP8/MAPK1/MAPK3/MAPK8/CCL2/NFKB1/CASP1/IL24/CAPN2/CASP3/FOS/RELA/IRGM	14
GO:0072666	BP	GO:0072666	establishment of protein localization to vacuole	6/209	52/18866	2.29044e-05	0.000209528	0.0001156	LAMP2/RAB7A/HSPA8/VAMP7/HGS/PIK3R4	6
GO:0002573	BP	GO:0002573	myeloid leukocyte differentiation	11/209	210/18866	2.3331e-05	0.000212959	0.000117493	CASP8/SIRT1/IFNG/VEGFA/NKX2-3/MYC/RB1/PARP1/FADD/FOS/MTOR	11
GO:1904029	BP	GO:1904029	regulation of cyclin-dependent protein kinase activity	8/209	106/18866	2.36204e-05	0.000215127	0.000118689	HSP90AB1/CDKN1B/CDKN1A/EGFR/CDKN2A/DIRAS3/CASP3/PTEN	8
GO:0021543	BP	GO:0021543	pallium development	10/209	173/18866	2.37728e-05	0.000215568	0.000118933	BAX/HIF1A/HDAC1/ATIC/EGFR/CASP3/TSC1/KIF5B/PTEN/BNIP3	10
GO:0048660	BP	GO:0048660	regulation of smooth muscle cell proliferation	10/209	173/18866	2.37728e-05	0.000215568	0.000118933	CX3CL1/GNAI3/NAMPT/CDKN1B/IFNG/CDKN1A/EGFR/PTEN/ERN1/MTOR	10
GO:0061684	BP	GO:0061684	chaperone-mediated autophagy	4/209	16/18866	2.39943e-05	0.000216628	0.000119517	LAMP2/HSPA8/BAG3/ATG7	4
GO:1900451	BP	GO:1900451	positive regulation of glutamate receptor signaling pathway	4/209	16/18866	2.39943e-05	0.000216628	0.000119517	CCL2/IFNG/CCR2/PINK1	4
GO:0031396	BP	GO:0031396	regulation of protein ubiquitination	11/209	211/18866	2.43787e-05	0.000219144	0.000120905	HSPA5/MAPK9/ATG5/FKBP1A/HSP90AB1/RAB1A/PINK1/SQSTM1/PTEN/SPHK1/MTOR	11
GO:0050679	BP	GO:0050679	positive regulation of epithelial cell proliferation	11/209	211/18866	2.43787e-05	0.000219144	0.000120905	CFLAR/TP63/SIRT1/HIF1A/VEGFA/MYC/RPTOR/ERBB2/ARNT/EGFR/MTOR	11
GO:0002833	BP	GO:0002833	positive regulation of response to biotic stimulus	12/209	251/18866	2.46083e-05	0.000220729	0.00012178	NLRC4/MAPK3/IKBKB/NFKB1/RAF1/PRKCD/FADD/RELA/TBK1/LAMP1/IRGM/IKBKE	12
GO:0001659	BP	GO:0001659	temperature homeostasis	10/209	174/18866	2.49821e-05	0.000223116	0.000123097	RHEB/PRKAB1/VEGFA/STK11/CCR2/CXCR4/ATF4/RB1/FOXO1/DDIT3	10
GO:0010469	BP	GO:0010469	regulation of signaling receptor activity	10/209	174/18866	2.49821e-05	0.000223116	0.000123097	CAPN1/CCL2/IFNG/KLHL24/CCR2/ITGB1/PINK1/PRKCD/PTEN/DAPK1	10
GO:0038128	BP	GO:0038128	ERBB2 signaling pathway	5/209	32/18866	2.51058e-05	0.000223259	0.000123176	PTK6/ERBB2/EGFR/NRG1/NRG2	5
GO:0051085	BP	GO:0051085	chaperone cofactor-dependent protein refolding	5/209	32/18866	2.51058e-05	0.000223259	0.000123176	HSPA5/ST13/BAG1/HSPA8/DNAJB1	5
GO:0030330	BP	GO:0030330	DNA damage response, signal transduction by p53 class mediator	8/209	107/18866	2.52892e-05	0.000224407	0.000123809	BAX/SIRT1/USP10/CDKN1B/FOXO3/CDKN1A/SESN2/TP53	8
GO:0051650	BP	GO:0051650	establishment of vesicle localization	11/209	212/18866	2.54668e-05	0.000225501	0.000124413	WIPI1/RAB7A/SAR1A/RAB11A/STK11/VAMP7/RAB1A/PINK1/KIF5B/CLN3/SERPINA1	11
GO:0010921	BP	GO:0010921	regulation of phosphatase activity	10/209	175/18866	2.62438e-05	0.000231392	0.000127663	EIF2AK2/PPP1R15A/FKBP1A/HSP90AB1/IKBKB/IFNG/FKBP1B/TSC1/ZFYVE1/MTOR	10
GO:0048659	BP	GO:0048659	smooth muscle cell proliferation	10/209	175/18866	2.62438e-05	0.000231392	0.000127663	CX3CL1/GNAI3/NAMPT/CDKN1B/IFNG/CDKN1A/EGFR/PTEN/ERN1/MTOR	10
GO:0045089	BP	GO:0045089	positive regulation of innate immune response	11/209	213/18866	2.65967e-05	0.0002336	0.000128881	NLRC4/IKBKB/NFKB1/RAF1/PRKCD/FADD/RELA/TBK1/LAMP1/IRGM/IKBKE	11
GO:0030217	BP	GO:0030217	T cell differentiation	12/209	253/18866	2.6607e-05	0.0002336	0.000128881	ATG5/IFNG/CD46/STK11/NKX2-3/CCR2/TP53/ERBB2/TSC1/FADD/BCL2/MTOR	12
GO:0007032	BP	GO:0007032	endosome organization	7/209	79/18866	2.73258e-05	0.000238396	0.000131527	RAB7A/PIK3C3/CHMP2B/CHMP4B/RAB11A/SQSTM1/HGS	7
GO:0090398	BP	GO:0090398	cellular senescence	7/209	79/18866	2.73258e-05	0.000238396	0.000131527	SIRT1/NAMPT/CDKN1A/ULK3/TP53/CDKN2A/PRKCD	7
GO:0099601	BP	GO:0099601	regulation of neurotransmitter receptor activity	7/209	79/18866	2.73258e-05	0.000238396	0.000131527	CAPN1/CCL2/IFNG/KLHL24/CCR2/PINK1/DAPK1	7
GO:0051047	BP	GO:0051047	positive regulation of secretion	14/209	340/18866	2.75709e-05	0.000240029	0.000132428	ATG5/RAB7A/HIF1A/IFNG/GAPDH/VAMP7/RAC1/CAPN10/RAB5A/EGFR/PINK1/KIF5B/HGS/LAMP1	14
GO:0007409	BP	GO:0007409	axonogenesis	17/209	482/18866	2.79749e-05	0.000243036	0.000134087	PRKCQ/ULK2/HDAC6/HSP90AB1/MAPK1/MAPK3/RAB11A/VEGFA/STK11/CXCR4/RAC1/ERBB2/ITGB1/KIF5B/BCL2/PTEN/ULK1	17
GO:0051051	BP	GO:0051051	negative regulation of transport	17/209	483/18866	2.87151e-05	0.000248945	0.000137347	GOPC/VAMP3/ATG5/RAB7A/NFKB1/FKBP1B/CCR2/ATF4/RAC1/ATG3/BAG3/NRG1/PEA15/BCL2/PTEN/RAB33B/MTOR	17
GO:0045736	BP	GO:0045736	negative regulation of cyclin-dependent protein serine/threonine kinase activity	5/209	33/18866	2.93239e-05	0.000253692	0.000139966	CDKN1B/CDKN1A/CDKN2A/CASP3/PTEN	5
GO:0032204	BP	GO:0032204	regulation of telomere maintenance	7/209	80/18866	2.96678e-05	0.000256132	0.000141312	PRKCQ/MAP2K7/MAPK1/MAPK3/MYC/PARP1/NAF1	7
GO:0051651	BP	GO:0051651	maintenance of location in cell	11/209	216/18866	3.02503e-05	0.000260618	0.000143787	CX3CL1/HSPA5/ATG5/BAX/FKBP1A/FKBP1B/ITPR1/PINK1/GAA/DDIT3/UVRAG	11
GO:0051897	BP	GO:0051897	positive regulation of protein kinase B signaling	10/209	178/18866	3.03619e-05	0.000261037	0.000144019	CX3CL1/HSP90AB1/RAC1/ERBB2/EGFR/ITGB1/NRG1/NRG2/PINK1/MTOR	10
GO:0010224	BP	GO:0010224	response to UV-B	4/209	17/18866	3.11054e-05	0.000265775	0.000146632	STK11/CDKN1A/BCL2/RELA	4
GO:0070242	BP	GO:0070242	thymocyte apoptotic process	4/209	17/18866	3.11054e-05	0.000265775	0.000146632	BAK1/BAX/HIF1A/TP53	4
GO:1904355	BP	GO:1904355	positive regulation of telomere capping	4/209	17/18866	3.11054e-05	0.000265775	0.000146632	PRKCQ/MAP2K7/MAPK1/MAPK3	4
GO:0010810	BP	GO:0010810	regulation of cell-substrate adhesion	11/209	217/18866	3.15608e-05	0.000269111	0.000148473	ITGA3/CX3CL1/ITGA6/VEGFA/RAC1/CDKN2A/DLC1/TSC1/BCL2/PTEN/P4HB	11
GO:0010833	BP	GO:0010833	telomere maintenance via telomere lengthening	7/209	81/18866	3.21723e-05	0.000273762	0.000151039	PRKCQ/MAP2K7/HSP90AB1/MAPK1/MAPK3/PARP1/NAF1	7
GO:0030900	BP	GO:0030900	forebrain development	15/209	391/18866	3.23142e-05	0.000274405	0.000151394	BAX/HIF1A/HDAC1/CXCR4/DNAJB1/ATIC/EGFR/NRG1/CASP3/DLC1/TSC1/KIF5B/PTEN/BNIP3/NRG3	15
GO:0007623	BP	GO:0007623	circadian rhythm	11/209	218/18866	3.292e-05	0.000278978	0.000153917	MAPK9/SIRT1/NAMPT/MAPK8/HDAC1/ATF4/TP53/EGFR/PTEN/ATG7/MTOR	11
GO:0106106	BP	GO:0106106	cold-induced thermogenesis	9/209	144/18866	3.30916e-05	0.00027929	0.000154089	RHEB/PRKAB1/VEGFA/STK11/CCR2/CXCR4/ATF4/RB1/DDIT3	9
GO:0120161	BP	GO:0120161	regulation of cold-induced thermogenesis	9/209	144/18866	3.30916e-05	0.00027929	0.000154089	RHEB/PRKAB1/VEGFA/STK11/CCR2/CXCR4/ATF4/RB1/DDIT3	9
GO:0034765	BP	GO:0034765	regulation of ion transmembrane transport	17/209	489/18866	3.35335e-05	0.000282445	0.00015583	CX3CL1/CAPN1/GOPC/ATG5/BAX/FKBP1A/CCL2/IFNG/KLHL24/FKBP1B/CCR2/ITGB1/PINK1/KIF5B/PTEN/DAPK1/MTOR	17
GO:0090068	BP	GO:0090068	positive regulation of cell cycle process	13/209	302/18866	3.39098e-05	0.000284664	0.000157054	SIRT2/TP73/BAX/RAB11A/CDKN1B/EIF4G1/CDKN1A/BECN1/RB1/TP53/RPTOR/EGFR/SPHK1	13
GO:0002756	BP	GO:0002756	MyD88-independent toll-like receptor signaling pathway	5/209	34/18866	3.40718e-05	0.000284664	0.000157054	CASP8/IKBKB/FADD/TBK1/IKBKE	5
GO:0032212	BP	GO:0032212	positive regulation of telomere maintenance via telomerase	5/209	34/18866	3.40718e-05	0.000284664	0.000157054	PRKCQ/MAP2K7/MAPK1/MAPK3/NAF1	5
GO:1904030	BP	GO:1904030	negative regulation of cyclin-dependent protein kinase activity	5/209	34/18866	3.40718e-05	0.000284664	0.000157054	CDKN1B/CDKN1A/CDKN2A/CASP3/PTEN	5
GO:0070228	BP	GO:0070228	regulation of lymphocyte apoptotic process	6/209	56/18866	3.5209e-05	0.000293574	0.00016197	PRKCQ/BAX/HIF1A/TP53/FADD/PTEN	6
GO:0016311	BP	GO:0016311	dephosphorylation	17/209	492/18866	3.62019e-05	0.000301246	0.000166203	EIF2AK2/PPP1R15A/FKBP1A/HSP90AB1/IKBKB/IFNG/STK11/FKBP1B/PINK1/MTMR14/PRKCD/DLC1/TSC1/ZFYVE1/BCL2/PTEN/MTOR	17
GO:0010959	BP	GO:0010959	regulation of metal ion transport	15/209	396/18866	3.73781e-05	0.00031041	0.000171259	CX3CL1/BAK1/ATG5/BAX/FKBP1A/CCL2/IFNG/KLHL24/FKBP1B/CXCR4/ATF4/ITGB1/KIF5B/BCL2/PTEN	15
GO:0045637	BP	GO:0045637	regulation of myeloid cell differentiation	12/209	263/18866	3.88666e-05	0.000321323	0.000177279	CASP8/PRKCQ/HIF1A/IFNG/HDAC1/FOXO3/MYC/RB1/ARNT/FADD/FOS/MTOR	12
GO:0044409	BP	GO:0044409	entry into host	9/209	147/18866	3.89247e-05	0.000321323	0.000177279	CD46/CXCR4/NPC1/EGFR/ITGB1/CTSB/P4HB/LAMP1/UVRAG	9
GO:0051384	BP	GO:0051384	response to glucocorticoid	9/209	147/18866	3.89247e-05	0.000321323	0.000177279	CFLAR/FOXO3/CDKN1A/EGFR/FOXO1/CASP3/FOS/BCL2/EIF4EBP1	9
GO:0032801	BP	GO:0032801	receptor catabolic process	5/209	35/18866	3.93945e-05	0.000324554	0.000179062	CAPN1/SH3GLB1/BECN1/PIK3R4/UVRAG	5
GO:0035994	BP	GO:0035994	response to muscle stretch	4/209	18/18866	3.96464e-05	0.000325336	0.000179493	NFKB1/RAF1/FOS/RELA	4
GO:1901524	BP	GO:1901524	regulation of mitophagy	4/209	18/18866	3.96464e-05	0.000325336	0.000179493	HDAC6/TSC2/TP53/PINK1	4
GO:0045088	BP	GO:0045088	regulation of innate immune response	13/209	307/18866	4.01718e-05	0.000328996	0.000181513	NLRC4/HSP90AB1/IKBKB/NFKB1/IFNG/RAF1/PRKCD/FADD/RELA/TBK1/LAMP1/IRGM/IKBKE	13
GO:0045732	BP	GO:0045732	positive regulation of protein catabolic process	11/209	225/18866	4.39291e-05	0.000358882	0.000198002	MAPK9/SIRT2/RAB7A/CDKN1B/IFNG/NFE2L2/EDEM1/FOXO1/ATG4B/PTEN/ATG7	11
GO:0006970	BP	GO:0006970	response to osmotic stress	7/209	85/18866	4.39943e-05	0.000358882	0.000198002	MAP2K7/BAX/HSP90AB1/TP53/EGFR/CASP3/CLN3	7
GO:0009791	BP	GO:0009791	post-embryonic development	7/209	86/18866	4.74476e-05	0.000386216	0.000213082	BAK1/BAX/VEGFA/NKX2-3/ITPR1/BCL2/MTOR	7
GO:0043525	BP	GO:0043525	positive regulation of neuron apoptotic process	6/209	59/18866	4.75314e-05	0.000386216	0.000213082	BAX/FOXO3/ATF4/TP53/CASP3/DDIT3	6
GO:0043666	BP	GO:0043666	regulation of phosphoprotein phosphatase activity	8/209	117/18866	4.81435e-05	0.000390424	0.000215404	EIF2AK2/PPP1R15A/FKBP1A/HSP90AB1/IKBKB/FKBP1B/TSC1/MTOR	8
GO:1903532	BP	GO:1903532	positive regulation of secretion by cell	13/209	313/18866	4.89988e-05	0.000396584	0.000218802	RAB7A/HIF1A/IFNG/GAPDH/VAMP7/RAC1/CAPN10/RAB5A/EGFR/PINK1/KIF5B/HGS/LAMP1	13
GO:0010663	BP	GO:0010663	positive regulation of striated muscle cell apoptotic process	4/209	19/18866	4.97841e-05	0.000399043	0.000220159	TP53/CAPN2/PTEN/BNIP3	4
GO:0010666	BP	GO:0010666	positive regulation of cardiac muscle cell apoptotic process	4/209	19/18866	4.97841e-05	0.000399043	0.000220159	TP53/CAPN2/PTEN/BNIP3	4
GO:0045947	BP	GO:0045947	negative regulation of translational initiation	4/209	19/18866	4.97841e-05	0.000399043	0.000220159	ATF4/EIF2S1/EIF2AK3/EIF4EBP1	4
GO:1902176	BP	GO:1902176	negative regulation of oxidative stress-induced intrinsic apoptotic signaling pathway	4/209	19/18866	4.97841e-05	0.000399043	0.000220159	SIRT1/HIF1A/NFE2L2/PINK1	4
GO:1990182	BP	GO:1990182	exosomal secretion	4/209	19/18866	4.97841e-05	0.000399043	0.000220159	RAB7A/RAB11A/IFNG/HGS	4
GO:0051084	BP	GO:0051084	'de novo' posttranslational protein folding	5/209	37/18866	5.19538e-05	0.000413237	0.00022799	HSPA5/ST13/BAG1/HSPA8/DNAJB1	5
GO:1904358	BP	GO:1904358	positive regulation of telomere maintenance via telomere lengthening	5/209	37/18866	5.19538e-05	0.000413237	0.00022799	PRKCQ/MAP2K7/MAPK1/MAPK3/NAF1	5
GO:2000273	BP	GO:2000273	positive regulation of signaling receptor activity	5/209	37/18866	5.19538e-05	0.000413237	0.00022799	CCL2/IFNG/CCR2/ITGB1/PINK1	5
GO:2000785	BP	GO:2000785	regulation of autophagosome assembly	5/209	37/18866	5.19538e-05	0.000413237	0.00022799	SH3GLB1/CHMP4B/RAB5A/PINK1/ULK1	5
GO:0010823	BP	GO:0010823	negative regulation of mitochondrion organization	6/209	60/18866	5.23295e-05	0.000415428	0.000229199	TSC2/TP53/BAG3/PINK1/BCL2L1/BNIP3	6
GO:0030308	BP	GO:0030308	negative regulation of cell growth	10/209	190/18866	5.28437e-05	0.000417909	0.000230568	ULK2/SIRT1/CDKN1B/STK11/CDKN1A/SESN2/RB1/TP53/CDKN2A/BCL2	10
GO:0099111	BP	GO:0099111	microtubule-based transport	10/209	190/18866	5.28437e-05	0.000417909	0.000230568	HIF1A/HSPA8/STK11/VAMP7/RAB1A/PEX14/BAG3/KIF5B/LAMP1/CLN3	10
GO:0001678	BP	GO:0001678	cellular glucose homeostasis	9/209	153/18866	5.32294e-05	0.000420157	0.000231808	SIRT1/HIF1A/FOXO3/FKBP1B/RAF1/RAC1/FOXO1/KIF5B/ERN1	9
GO:0048738	BP	GO:0048738	cardiac muscle tissue development	11/209	231/18866	5.57556e-05	0.000439261	0.000242348	ATG5/TP73/FKBP1A/MAPK1/PRKAR1A/VEGFA/ITGB1/NRG1/TSC1/PTEN/MTOR	11
GO:0002262	BP	GO:0002262	myeloid cell homeostasis	9/209	154/18866	5.59984e-05	0.000439503	0.000242481	BAK1/BAX/HIF1A/VEGFA/FOXO3/CCR2/RB1/ARNT/CASP3	9
GO:0014065	BP	GO:0014065	phosphatidylinositol 3-kinase signaling	9/209	154/18866	5.59984e-05	0.000439503	0.000242481	SIRT2/SIRT1/MAPK1/MAPK3/TSC2/BECN1/ERBB2/EGFR/PTEN	9
GO:1904356	BP	GO:1904356	regulation of telomere maintenance via telomere lengthening	6/209	61/18866	5.75073e-05	0.000450492	0.000248544	PRKCQ/MAP2K7/MAPK1/MAPK3/PARP1/NAF1	6
GO:1990845	BP	GO:1990845	adaptive thermogenesis	9/209	155/18866	5.8888e-05	0.000460437	0.000254031	RHEB/PRKAB1/VEGFA/STK11/CCR2/CXCR4/ATF4/RB1/DDIT3	9
GO:0043029	BP	GO:0043029	T cell homeostasis	5/209	38/18866	5.92902e-05	0.000462709	0.000255284	FAS/BAX/CASP3/FADD/BCL2	5
GO:0051052	BP	GO:0051052	regulation of DNA metabolic process	14/209	365/18866	5.95475e-05	0.000463844	0.000255911	PRKCQ/MAP2K7/BAX/HSP90AB1/SIRT1/MAPK1/MAPK3/CDKN1A/MYC/TP53/PARP1/NAF1/EGFR/PRKCD	14
GO:0010042	BP	GO:0010042	response to manganese ion	4/209	20/18866	6.16917e-05	0.000477851	0.000263639	HSPA5/ATF4/EIF2S1/EIF2AK3	4
GO:0070932	BP	GO:0070932	histone H3 deacetylation	4/209	20/18866	6.16917e-05	0.000477851	0.000263639	SIRT2/HDAC6/SIRT1/HDAC1	4
GO:0097734	BP	GO:0097734	extracellular exosome biogenesis	4/209	20/18866	6.16917e-05	0.000477851	0.000263639	RAB7A/RAB11A/IFNG/HGS	4
GO:0097305	BP	GO:0097305	response to alcohol	11/209	234/18866	6.26303e-05	0.000484216	0.00026715	BAK1/CASP8/FOXO3/CDKN1A/PARP1/EEF2/FOS/BCL2L1/RGS19/PTEN/EIF4EBP1	11
GO:1902115	BP	GO:1902115	regulation of organelle assembly	10/209	194/18866	6.2959e-05	0.000485851	0.000268052	MAPK9/ATG5/CHMP2B/SH3GLB1/CHMP4B/RAB5A/ATG3/GRID2/PINK1/ULK1	10
GO:1904589	BP	GO:1904589	regulation of protein import	6/209	62/18866	6.30865e-05	0.00048593	0.000268096	HSP90AB1/MAPK1/HSPA8/IFNG/BAG3/PRKCD	6
GO:0034504	BP	GO:0034504	protein localization to nucleus	12/209	277/18866	6.41099e-05	0.000492897	0.00027194	HSP90AB1/MAPK1/TSC2/IFNG/STK11/CDKN1A/SESN2/TP53/PARP1/BAG3/PRKCD/EIF2AK3	12
GO:0071695	BP	GO:0071695	anatomical structure maturation	11/209	235/18866	6.50779e-05	0.000499412	0.000275534	CX3CL1/MBTPS2/SIRT2/HIF1A/VEGFA/FOXO3/CDKN1A/RB1/BCL2/DDIT3/MTOR	11
GO:0010639	BP	GO:0010639	negative regulation of organelle organization	15/209	416/18866	6.53169e-05	0.00050032	0.000276035	ATG5/RAB7A/HDAC6/SIRT1/CHMP4B/TSC2/PRKAR1A/TP53/PARP1/BAG3/PINK1/PRKCD/DLC1/BCL2L1/BNIP3	15
GO:2000177	BP	GO:2000177	regulation of neural precursor cell proliferation	7/209	91/18866	6.82162e-05	0.000520453	0.000287143	CX3CL1/SIRT2/HIF1A/VEGFA/FOXO3/TP53/FOXO1	7
GO:0035051	BP	GO:0035051	cardiocyte differentiation	9/209	158/18866	6.8322e-05	0.000520453	0.000287143	ATG5/MAPK1/MAPK3/VEGFA/EGFR/ITGB1/NRG1/TSC1/MTOR	9
GO:0060402	BP	GO:0060402	calcium ion transport into cytosol	9/209	158/18866	6.8322e-05	0.000520453	0.000287143	CX3CL1/BAK1/ATG5/BAX/FKBP1A/FKBP1B/ITPR1/BCL2/DDIT3	9
GO:0007565	BP	GO:0007565	female pregnancy	10/209	196/18866	6.86056e-05	0.000521655	0.000287806	ITGA3/MAPK1/MAPK3/NAMPT/VEGFA/CAPN2/CTSB/FOS/BCL2/MTOR	10
GO:0051092	BP	GO:0051092	positive regulation of NF-kappaB transcription factor activity	9/209	159/18866	7.17364e-05	0.000544461	0.000300389	CFLAR/CX3CL1/EIF2AK2/PRKCQ/NLRC4/IKBKB/NFKB1/RELA/SPHK1	9
GO:0022612	BP	GO:0022612	gland morphogenesis	8/209	124/18866	7.27582e-05	0.000551206	0.00030411	CFLAR/CAPN1/TP63/BAX/NKX2-3/EGFR/BCL2/NRG3	8
GO:0034249	BP	GO:0034249	negative regulation of cellular amide metabolic process	11/209	238/18866	7.29192e-05	0.000551419	0.000304227	EIF2AK2/GAPDH/EIF4G1/ATF4/SESN2/EIF2S1/TSC1/EIF2AK3/SPHK1/EIF4EBP1/DAPK1	11
GO:0045943	BP	GO:0045943	positive regulation of transcription by RNA polymerase I	4/209	21/18866	7.55483e-05	0.000568189	0.00031348	ATF4/ERBB2/EIF2AK3/MTOR	4
GO:0046716	BP	GO:0046716	muscle cell cellular homeostasis	4/209	21/18866	7.55483e-05	0.000568189	0.00031348	LAMP2/HIF1A/BAG3/GAA	4
GO:0090312	BP	GO:0090312	positive regulation of protein deacetylation	4/209	21/18866	7.55483e-05	0.000568189	0.00031348	IFNG/VEGFA/TP53/PINK1	4
GO:0042307	BP	GO:0042307	positive regulation of protein import into nucleus	5/209	40/18866	7.63405e-05	0.000571038	0.000315051	HSP90AB1/MAPK1/IFNG/BAG3/PRKCD	5
GO:0048713	BP	GO:0048713	regulation of oligodendrocyte differentiation	5/209	40/18866	7.63405e-05	0.000571038	0.000315051	TP73/RHEB/HDAC1/CXCR4/MTOR	5
GO:1902895	BP	GO:1902895	positive regulation of pri-miRNA transcription by RNA polymerase II	5/209	40/18866	7.63405e-05	0.000571038	0.000315051	HIF1A/FOXO3/TP53/FOS/RELA	5
GO:0001952	BP	GO:0001952	regulation of cell-matrix adhesion	8/209	125/18866	7.70039e-05	0.000574962	0.000317217	CX3CL1/VEGFA/RAC1/CDKN2A/DLC1/TSC1/BCL2/PTEN	8
GO:0030705	BP	GO:0030705	cytoskeleton-dependent intracellular transport	10/209	200/18866	8.11998e-05	0.000605175	0.000333885	HIF1A/HSPA8/STK11/VAMP7/RAB1A/PEX14/BAG3/KIF5B/LAMP1/CLN3	10
GO:0043270	BP	GO:0043270	positive regulation of ion transport	12/209	284/18866	8.13422e-05	0.000605175	0.000333885	CX3CL1/BAK1/BAX/CCL2/IFNG/CCR2/VAMP7/ATF4/ITGB1/PINK1/PRKCD/KIF5B	12
GO:0001655	BP	GO:0001655	urogenital system development	13/209	330/18866	8.37866e-05	0.000621885	0.000343105	CFLAR/ITGA3/TP63/TP73/BAX/CDKN1B/VEGFA/STK11/MYC/TSC1/FADD/BCL2/PTEN	13
GO:1904035	BP	GO:1904035	regulation of epithelial cell apoptotic process	7/209	94/18866	8.38884e-05	0.000621885	0.000343105	CFLAR/CCL2/NFE2L2/FOXO3/EIF2S1/CAPN10/MTOR	7
GO:0002221	BP	GO:0002221	pattern recognition receptor signaling pathway	10/209	201/18866	8.46384e-05	0.000625207	0.000344938	CASP8/PIK3C3/IKBKB/CTSB/FADD/RELA/TBK1/PIK3R4/IRGM/IKBKE	10
GO:0031099	BP	GO:0031099	regeneration	10/209	201/18866	8.46384e-05	0.000625207	0.000344938	CFLAR/BAK1/CDKN1B/FKBP1B/CDKN1A/ATIC/EGFR/BCL2/PTEN/ULK1	10
GO:0019079	BP	GO:0019079	viral genome replication	8/209	127/18866	8.61137e-05	0.000633105	0.000349295	EIF2AK2/ATG5/ATG16L1/CCL2/HSPA8/RAB5A/ATG16L2/BCL2	8
GO:0071548	BP	GO:0071548	response to dexamethasone	5/209	41/18866	8.61659e-05	0.000633105	0.000349295	CFLAR/FOXO3/EGFR/FOXO1/EIF4EBP1	5
GO:1900117	BP	GO:1900117	regulation of execution phase of apoptosis	5/209	41/18866	8.61659e-05	0.000633105	0.000349295	SIRT2/BAX/TP53/DLC1/BCL2L1	5
GO:0045785	BP	GO:0045785	positive regulation of cell adhesion	15/209	428/18866	8.97216e-05	0.000656888	0.000362416	ITGA3/CX3CL1/PRKCQ/ITGA6/CCL2/IFNG/VEGFA/CD46/CCR2/RAC1/ERBB2/TSC1/FADD/RELA/P4HB	15
GO:0021700	BP	GO:0021700	developmental maturation	12/209	287/18866	8.98692e-05	0.000656888	0.000362416	CX3CL1/MBTPS2/SIRT2/HIF1A/VEGFA/FOXO3/CDKN1A/RB1/BCL2/PTEN/DDIT3/MTOR	12
GO:0046824	BP	GO:0046824	positive regulation of nucleocytoplasmic transport	6/209	66/18866	8.98782e-05	0.000656888	0.000362416	HSP90AB1/MAPK1/IFNG/TP53/BAG3/PRKCD	6
GO:0006622	BP	GO:0006622	protein targeting to lysosome	4/209	22/18866	9.15384e-05	0.00066667	0.000367813	LAMP2/RAB7A/HSPA8/HGS	4
GO:0140112	BP	GO:0140112	extracellular vesicle biogenesis	4/209	22/18866	9.15384e-05	0.00066667	0.000367813	RAB7A/RAB11A/IFNG/HGS	4
GO:0042593	BP	GO:0042593	glucose homeostasis	11/209	245/18866	9.44255e-05	0.00068649	0.000378748	SIRT1/HIF1A/STK11/FOXO3/FKBP1B/SESN2/RAF1/RAC1/FOXO1/KIF5B/ERN1	11
GO:1904591	BP	GO:1904591	positive regulation of protein import	5/209	42/18866	9.69354e-05	0.000703503	0.000388135	HSP90AB1/MAPK1/IFNG/BAG3/PRKCD	5
GO:0033500	BP	GO:0033500	carbohydrate homeostasis	11/209	246/18866	9.79011e-05	0.00070927	0.000391316	SIRT1/HIF1A/STK11/FOXO3/FKBP1B/SESN2/RAF1/RAC1/FOXO1/KIF5B/ERN1	11
GO:0071479	BP	GO:0071479	cellular response to ionizing radiation	6/209	68/18866	0.000106303	0.000768792	0.000424156	HSPA5/SIRT1/NAMPT/CDKN1A/TP53/BCL2L1	6
GO:1901031	BP	GO:1901031	regulation of response to reactive oxygen species	5/209	43/18866	0.00010871	0.00078483	0.000433004	HDAC6/NFE2L2/FOXO3/SESN2/PINK1	5
GO:0045931	BP	GO:0045931	positive regulation of mitotic cell cycle	9/209	168/18866	0.000109467	0.000788921	0.000435261	RAB11A/RPS6KB1/EIF4G1/BECN1/RB1/RPTOR/EGFR/SPHK1/EIF4EBP1	9
GO:0009636	BP	GO:0009636	response to toxic substance	11/209	250/18866	0.000112919	0.000811168	0.000447535	BAK1/BAX/MAPK1/MAPK3/NFE2L2/CDKN1A/ATF4/SESN2/PINK1/FOS/BCL2	11
GO:1990778	BP	GO:1990778	protein localization to cell periphery	13/209	340/18866	0.000112945	0.000811168	0.000447535	ITGA3/GOPC/VAMP3/RAB11A/IKBKB/IFNG/VAMP7/EGFR/ITGB1/SQSTM1/KIF5B/BCL2L1/CLN3	13
GO:0007004	BP	GO:0007004	telomere maintenance via telomerase	6/209	69/18866	0.000115363	0.000825673	0.000455538	PRKCQ/MAP2K7/HSP90AB1/MAPK1/MAPK3/NAF1	6
GO:0071230	BP	GO:0071230	cellular response to amino acid stimulus	6/209	69/18866	0.000115363	0.000825673	0.000455538	SESN2/RPTOR/EGFR/CAPN2/BCL2L1/MTOR	6
GO:0051146	BP	GO:0051146	striated muscle cell differentiation	12/209	295/18866	0.000116468	0.000832147	0.00045911	CFLAR/ATG5/PRKAR1A/VEGFA/RB1/ITGB1/NRG1/CAPN2/CASP3/TSC1/BCL2/MTOR	12
GO:0022407	BP	GO:0022407	regulation of cell-cell adhesion	15/209	439/18866	0.000118748	0.000846976	0.000467291	CX3CL1/PRKCQ/ITGA6/CCL2/PRKAR1A/IFNG/VEGFA/CD46/CCR2/RAC1/ERBB2/PRKCD/CASP3/FADD/RELA	15
GO:0034764	BP	GO:0034764	positive regulation of transmembrane transport	10/209	210/18866	0.000121551	0.000865473	0.000477497	CX3CL1/BAX/CCL2/IFNG/NFE2L2/CCR2/CAPN10/ITGB1/PINK1/KIF5B	10
GO:0010869	BP	GO:0010869	regulation of receptor biosynthetic process	4/209	24/18866	0.000130683	0.000927314	0.000511615	HDAC6/HIF1A/IFNG/HDAC1	4
GO:0032469	BP	GO:0032469	endoplasmic reticulum calcium ion homeostasis	4/209	24/18866	0.000130683	0.000927314	0.000511615	BAK1/BAX/ITPR1/BCL2	4
GO:0042391	BP	GO:0042391	regulation of membrane potential	15/209	443/18866	0.00013117	0.00092918	0.000512644	BID/BAK1/BAX/BNIP3L/FKBP1B/PARP1/GRID2/PINK1/KIF5B/BCL2L1/BCL2/PTEN/BNIP3/GRID1/CLN3	15
GO:0048565	BP	GO:0048565	digestive tract development	8/209	135/18866	0.000131974	0.000932292	0.000514362	TP63/HIF1A/PTK6/NKX2-3/CDKN1A/RB1/EGFR/BCL2	8
GO:0010522	BP	GO:0010522	regulation of calcium ion transport into cytosol	7/209	101/18866	0.00013206	0.000932292	0.000514362	CX3CL1/BAK1/ATG5/BAX/FKBP1A/FKBP1B/BCL2	7
GO:0007265	BP	GO:0007265	Ras protein signal transduction	13/209	346/18866	0.00013435	0.000946847	0.000522392	ITGA3/NCKAP1/CDKN1A/RAF1/RAC1/RB1/TP53/CDKN2A/ITGB1/NRG1/SQSTM1/DLC1/RAB33B	13
GO:0035094	BP	GO:0035094	response to nicotine	5/209	45/18866	0.000135523	0.000950265	0.000524277	MAPK1/NFKB1/CASP3/BCL2/RELA	5
GO:0070266	BP	GO:0070266	necroptotic process	5/209	45/18866	0.000135523	0.000950265	0.000524277	CFLAR/FAS/CASP8/TP53/FADD	5
GO:0090311	BP	GO:0090311	regulation of protein deacetylation	5/209	45/18866	0.000135523	0.000950265	0.000524277	MAPK8/IFNG/VEGFA/TP53/PINK1	5
GO:0033209	BP	GO:0033209	tumor necrosis factor-mediated signaling pathway	9/209	173/18866	0.000136799	0.00095759	0.000528319	FAS/CASP8/IKBKB/FOXO3/CASP1/TP53/RELA/SPHK1/CASP4	9
GO:0000079	BP	GO:0000079	regulation of cyclin-dependent protein serine/threonine kinase activity	7/209	102/18866	0.000140476	0.000981675	0.000541607	CDKN1B/CDKN1A/EGFR/CDKN2A/DIRAS3/CASP3/PTEN	7
GO:0042552	BP	GO:0042552	myelination	8/209	137/18866	0.00014614	0.00101954	0.000562497	SIRT2/CXCR4/ERBB2/NRG1/TSC1/PTEN/EIF2AK3/MTOR	8
GO:1901990	BP	GO:1901990	regulation of mitotic cell cycle phase transition	15/209	448/18866	0.000148278	0.00103272	0.000569767	BID/SIRT2/BAX/RAB11A/CCL2/CDKN1B/EIF4G1/CDKN1A/RB1/TP53/RPTOR/EGFR/CDKN2A/BCL2/PTEN	15
GO:0051607	BP	GO:0051607	defense response to virus	11/209	258/18866	0.000148921	0.00103545	0.000571275	EIF2AK2/BNIP3L/IFNG/BECN1/FADD/BCL2L1/BCL2/RELA/BNIP3/TBK1/ATG7	11
GO:0038202	BP	GO:0038202	TORC1 signaling	5/209	46/18866	0.000150692	0.00104359	0.000575765	STK11/SESN2/RPTOR/MLST8/MTOR	5
GO:0048538	BP	GO:0048538	thymus development	5/209	46/18866	0.000150692	0.00104359	0.000575765	MAPK1/MAPK3/RAF1/FADD/BCL2	5
GO:0032025	BP	GO:0032025	response to cobalt ion	3/209	10/18866	0.000151854	0.00104359	0.000575765	CASP8/CASP3/BNIP3	3
GO:0035878	BP	GO:0035878	nail development	3/209	10/18866	0.000151854	0.00104359	0.000575765	ITGA6/PRKAB1/ITGB4	3
GO:0045792	BP	GO:0045792	negative regulation of cell size	3/209	10/18866	0.000151854	0.00104359	0.000575765	TSC1/PTEN/MTOR	3
GO:0071233	BP	GO:0071233	cellular response to leucine	3/209	10/18866	0.000151854	0.00104359	0.000575765	SESN2/RPTOR/MTOR	3
GO:1903431	BP	GO:1903431	positive regulation of cell maturation	3/209	10/18866	0.000151854	0.00104359	0.000575765	SIRT2/BCL2/MTOR	3
GO:0045324	BP	GO:0045324	late endosome to vacuole transport	4/209	25/18866	0.000154232	0.00105642	0.000582846	CHMP2B/CHMP4B/BECN1/PIK3R4	4
GO:1904385	BP	GO:1904385	cellular response to angiotensin	4/209	25/18866	0.000154232	0.00105642	0.000582846	NFKB1/NFE2L2/PRKCD/RELA	4
GO:0010634	BP	GO:0010634	positive regulation of epithelial cell migration	9/209	176/18866	0.000155779	0.00106526	0.000587722	ITGA3/HDAC6/SIRT1/HIF1A/RAB11A/IFNG/VEGFA/NFE2L2/MTOR	9
GO:0007272	BP	GO:0007272	ensheathment of neurons	8/209	139/18866	0.000161538	0.00110101	0.000607444	SIRT2/CXCR4/ERBB2/NRG1/TSC1/PTEN/EIF2AK3/MTOR	8
GO:0008366	BP	GO:0008366	axon ensheathment	8/209	139/18866	0.000161538	0.00110101	0.000607444	SIRT2/CXCR4/ERBB2/NRG1/TSC1/PTEN/EIF2AK3/MTOR	8
GO:0001894	BP	GO:0001894	tissue homeostasis	11/209	261/18866	0.000164733	0.00112094	0.000618442	TP53INP2/BAX/CHMP4B/VEGFA/STK11/CCR2/RAC1/RB1/EGFR/ITGB1/BCL2	11
GO:0044088	BP	GO:0044088	regulation of vacuole organization	5/209	47/18866	0.000167125	0.0011298	0.000623331	SH3GLB1/CHMP4B/RAB5A/PINK1/ULK1	5
GO:0046677	BP	GO:0046677	response to antibiotic	5/209	47/18866	0.000167125	0.0011298	0.000623331	HSPA5/CASP8/CDKN1B/TP53/CASP3	5
GO:0070849	BP	GO:0070849	response to epidermal growth factor	5/209	47/18866	0.000167125	0.0011298	0.000623331	CFLAR/MAPK1/MAPK3/ERBB2/EGFR	5
GO:0120163	BP	GO:0120163	negative regulation of cold-induced thermogenesis	5/209	47/18866	0.000167125	0.0011298	0.000623331	RHEB/STK11/ATF4/RB1/DDIT3	5
GO:0048771	BP	GO:0048771	tissue remodeling	9/209	178/18866	0.000169615	0.0011429	0.000630559	CAPN1/BAK1/ATG5/BAX/HIF1A/CCR2/RAC1/TP53/EGFR	9
GO:0060401	BP	GO:0060401	cytosolic calcium ion transport	9/209	178/18866	0.000169615	0.0011429	0.000630559	CX3CL1/BAK1/ATG5/BAX/FKBP1A/FKBP1B/ITPR1/BCL2/DDIT3	9
GO:0050670	BP	GO:0050670	regulation of lymphocyte proliferation	10/209	219/18866	0.000171248	0.00115203	0.000635595	PRKCQ/PRKAR1A/CD46/MAPK8IP1/CCR2/CDKN1A/ERBB2/CASP3/FADD/BCL2	10
GO:0048469	BP	GO:0048469	cell maturation	9/209	179/18866	0.000176909	0.00118818	0.000655541	CX3CL1/SIRT2/HIF1A/VEGFA/FOXO3/CDKN1A/RB1/BCL2/MTOR	9
GO:0017148	BP	GO:0017148	negative regulation of translation	10/209	220/18866	0.000177698	0.00119156	0.000657402	EIF2AK2/GAPDH/EIF4G1/ATF4/SESN2/EIF2S1/TSC1/EIF2AK3/EIF4EBP1/DAPK1	10
GO:1903322	BP	GO:1903322	positive regulation of protein modification by small protein conjugation or removal	8/209	141/18866	0.000178247	0.0011933	0.000658366	HSPA5/MAPK9/FKBP1A/RAB1A/ARNT/PINK1/PTEN/SPHK1	8
GO:0032091	BP	GO:0032091	negative regulation of protein binding	7/209	106/18866	0.000178604	0.00119377	0.000658623	BAX/MAPK3/MAPK8/CDKN1A/EIF2S1/PEX14/PRKCD	7
GO:1904353	BP	GO:1904353	regulation of telomere capping	4/209	26/18866	0.0001807	0.00120583	0.000665277	PRKCQ/MAP2K7/MAPK1/MAPK3	4
GO:0045685	BP	GO:0045685	regulation of glial cell differentiation	6/209	75/18866	0.000183402	0.0012219	0.000674141	TP73/RHEB/HDAC1/CXCR4/RELA/MTOR	6
GO:0032944	BP	GO:0032944	regulation of mononuclear cell proliferation	10/209	221/18866	0.000184352	0.00122625	0.000676543	PRKCQ/PRKAR1A/CD46/MAPK8IP1/CCR2/CDKN1A/ERBB2/CASP3/FADD/BCL2	10
GO:0002687	BP	GO:0002687	positive regulation of leukocyte migration	8/209	142/18866	0.000187119	0.00124266	0.0006856	CX3CL1/DAPK2/MAPK1/MAPK3/VEGFA/CCR2/RAC1/FADD	8
GO:0006278	BP	GO:0006278	RNA-dependent DNA biosynthetic process	6/209	76/18866	0.000197306	0.00130613	0.000720612	PRKCQ/MAP2K7/HSP90AB1/MAPK1/MAPK3/NAF1	6
GO:0033077	BP	GO:0033077	T cell differentiation in thymus	6/209	76/18866	0.000197306	0.00130613	0.000720612	ATG5/STK11/TP53/ERBB2/FADD/BCL2	6
GO:0047496	BP	GO:0047496	vesicle transport along microtubule	5/209	49/18866	0.000204066	0.00134657	0.000742928	STK11/VAMP7/RAB1A/KIF5B/CLN3	5
GO:1990090	BP	GO:1990090	cellular response to nerve growth factor stimulus	5/209	49/18866	0.000204066	0.00134657	0.000742928	HSPA5/EEF2K/FOXO3/EEF2/PTEN	5
GO:0014889	BP	GO:0014889	muscle atrophy	3/209	11/18866	0.000207095	0.00135792	0.000749186	CFLAR/FOXO3/MTOR	3
GO:0043589	BP	GO:0043589	skin morphogenesis	3/209	11/18866	0.000207095	0.00135792	0.000749186	TP63/ITGA6/ITGB4	3
GO:0061635	BP	GO:0061635	regulation of protein complex stability	3/209	11/18866	0.000207095	0.00135792	0.000749186	HSPA8/SQSTM1/IRGM	3
GO:2001269	BP	GO:2001269	positive regulation of cysteine-type endopeptidase activity involved in apoptotic signaling pathway	3/209	11/18866	0.000207095	0.00135792	0.000749186	FAS/CASP8/BAX	3
GO:0071347	BP	GO:0071347	cellular response to interleukin-1	9/209	183/18866	0.00020875	0.0013666	0.000753977	CX3CL1/HIF1A/MAPK3/USP10/IKBKB/CCL2/NFKB1/SQSTM1/RELA	9
GO:0061418	BP	GO:0061418	regulation of transcription from RNA polymerase II promoter in response to hypoxia	6/209	77/18866	0.000212028	0.00138587	0.000764609	SIRT2/HIF1A/VEGFA/NFE2L2/TP53/ARNT	6
GO:0038127	BP	GO:0038127	ERBB signaling pathway	8/209	145/18866	0.000215941	0.00140923	0.000777496	RAB7A/MAPK1/PTK6/ERBB2/EGFR/NRG1/NRG2/HGS	8
GO:0044706	BP	GO:0044706	multi-multicellular organism process	10/209	226/18866	0.000220852	0.00143901	0.000793926	ITGA3/MAPK1/MAPK3/NAMPT/VEGFA/CAPN2/CTSB/FOS/BCL2/MTOR	10
GO:0042987	BP	GO:0042987	amyloid precursor protein catabolic process	5/209	50/18866	0.000224716	0.0014596	0.000805287	FKBP1A/IFNG/CASP3/RELA/CLN3	5
GO:0048546	BP	GO:0048546	digestive tract morphogenesis	5/209	50/18866	0.000224716	0.0014596	0.000805287	TP63/HIF1A/NKX2-3/EGFR/BCL2	5
GO:0055123	BP	GO:0055123	digestive system development	8/209	147/18866	0.000237107	0.00153767	0.000848358	TP63/HIF1A/PTK6/NKX2-3/CDKN1A/RB1/EGFR/BCL2	8
GO:0010575	BP	GO:0010575	positive regulation of vascular endothelial growth factor production	4/209	28/18866	0.000243227	0.00156999	0.000866189	HIF1A/ATF4/ARNT/EIF2AK3	4
GO:0032800	BP	GO:0032800	receptor biosynthetic process	4/209	28/18866	0.000243227	0.00156999	0.000866189	HDAC6/HIF1A/IFNG/HDAC1	4
GO:1990776	BP	GO:1990776	response to angiotensin	4/209	28/18866	0.000243227	0.00156999	0.000866189	NFKB1/NFE2L2/PRKCD/RELA	4
GO:0032206	BP	GO:0032206	positive regulation of telomere maintenance	5/209	51/18866	0.000246919	0.00158887	0.000876608	PRKCQ/MAP2K7/MAPK1/MAPK3/NAF1	5
GO:1902893	BP	GO:1902893	regulation of pri-miRNA transcription by RNA polymerase II	5/209	51/18866	0.000246919	0.00158887	0.000876608	HIF1A/FOXO3/TP53/FOS/RELA	5
GO:0045927	BP	GO:0045927	positive regulation of growth	11/209	274/18866	0.000250794	0.0016113	0.000888982	MAPK1/RAB11A/VEGFA/EIF4G1/CXCR4/RPTOR/ERBB2/EGFR/BCL2/SPHK1/MTOR	11
GO:0043903	BP	GO:0043903	regulation of symbiotic process	10/209	231/18866	0.000263237	0.00168863	0.000931644	EIF2AK2/RAB7A/CHMP2B/CHMP4B/HSPA8/GAPDH/HDAC1/CXCR4/BCL2/P4HB	10
GO:0051346	BP	GO:0051346	negative regulation of hydrolase activity	15/209	473/18866	0.000266142	0.00170462	0.000940471	CFLAR/PPP1R15A/FKBP1A/BIRC5/SIRT1/IKBKB/GAPDH/VEGFA/BIRC6/FKBP1B/RAF1/TP53/TSC1/ZFYVE1/SERPINA1	15
GO:0000186	BP	GO:0000186	activation of MAPKK activity	5/209	52/18866	0.000270751	0.0017196	0.000948734	EIF2AK2/MAPK1/MAPK3/RAF1/EGFR	5
GO:1990089	BP	GO:1990089	response to nerve growth factor	5/209	52/18866	0.000270751	0.0017196	0.000948734	HSPA5/EEF2K/FOXO3/EEF2/PTEN	5
GO:2001238	BP	GO:2001238	positive regulation of extrinsic apoptotic signaling pathway	5/209	52/18866	0.000270751	0.0017196	0.000948734	BID/TNFSF10/PEA15/FADD/PTEN	5
GO:0006606	BP	GO:0006606	protein import into nucleus	8/209	150/18866	0.000272018	0.0017196	0.000948734	HSP90AB1/MAPK1/TSC2/IFNG/CDKN1A/TP53/BAG3/PRKCD	8
GO:0070665	BP	GO:0070665	positive regulation of leukocyte proliferation	8/209	150/18866	0.000272018	0.0017196	0.000948734	PRKCQ/MAPK1/MAPK3/CD46/CCR2/CDKN1A/FADD/BCL2	8
GO:0036462	BP	GO:0036462	TRAIL-activated apoptotic signaling pathway	3/209	12/18866	0.000273875	0.0017196	0.000948734	CASP8/FADD/PTEN	3
GO:0061517	BP	GO:0061517	macrophage proliferation	3/209	12/18866	0.000273875	0.0017196	0.000948734	CX3CL1/MAPK1/MAPK3	3
GO:0061709	BP	GO:0061709	reticulophagy	3/209	12/18866	0.000273875	0.0017196	0.000948734	RB1CC1/ATG2B/ATG2A	3
GO:0072584	BP	GO:0072584	caveolin-mediated endocytosis	3/209	12/18866	0.000273875	0.0017196	0.000948734	MAPK1/MAPK3/CLN3	3
GO:0097201	BP	GO:0097201	negative regulation of transcription from RNA polymerase II promoter in response to stress	3/209	12/18866	0.000273875	0.0017196	0.000948734	SIRT2/DNAJB1/BAG3	3
GO:0150065	BP	GO:0150065	regulation of deacetylase activity	3/209	12/18866	0.000273875	0.0017196	0.000948734	MAPK8/VEGFA/PINK1	3
GO:1901298	BP	GO:1901298	regulation of hydrogen peroxide-mediated programmed cell death	3/209	12/18866	0.000273875	0.0017196	0.000948734	HDAC6/FOXO3/PINK1	3
GO:2001223	BP	GO:2001223	negative regulation of neuron migration	3/209	12/18866	0.000273875	0.0017196	0.000948734	CX3CL1/NRG1/NRG3	3
GO:0019048	BP	GO:0019048	modulation by virus of host process	4/209	29/18866	0.00027971	0.00174566	0.000963109	EIF2AK2/CASP8/BCL2L1/ATG7	4
GO:0031063	BP	GO:0031063	regulation of histone deacetylation	4/209	29/18866	0.00027971	0.00174566	0.000963109	MAPK8/VEGFA/TP53/PINK1	4
GO:0033032	BP	GO:0033032	regulation of myeloid cell apoptotic process	4/209	29/18866	0.00027971	0.00174566	0.000963109	SIRT1/CDKN2A/BCL2/PTEN	4
GO:2000108	BP	GO:2000108	positive regulation of leukocyte apoptotic process	4/209	29/18866	0.00027971	0.00174566	0.000963109	BAX/SIRT1/TP53/CDKN2A	4
GO:0048167	BP	GO:0048167	regulation of synaptic plasticity	9/209	191/18866	0.000286826	0.00178509	0.000984866	CX3CL1/MAPK1/RAB11A/ATF4/RAB5A/GRID2/SQSTM1/PTEN/CLN3	9
GO:0048193	BP	GO:0048193	Golgi vesicle transport	13/209	374/18866	0.00028689	0.00178509	0.000984866	GABARAPL2/GOPC/VAMP3/WIPI1/SAR1A/BNIP1/VAMP7/RAB1A/RAB33B/LAMP1/CLN3/SERPINA1/UVRAG	13
GO:0032210	BP	GO:0032210	regulation of telomere maintenance via telomerase	5/209	53/18866	0.000296288	0.00183805	0.00101408	PRKCQ/MAP2K7/MAPK1/MAPK3/NAF1	5
GO:0061614	BP	GO:0061614	pri-miRNA transcription by RNA polymerase II	5/209	53/18866	0.000296288	0.00183805	0.00101408	HIF1A/FOXO3/TP53/FOS/RELA	5
GO:0002224	BP	GO:0002224	toll-like receptor signaling pathway	8/209	152/18866	0.000297547	0.0018431	0.00101687	CASP8/PIK3C3/IKBKB/CTSB/FADD/TBK1/PIK3R4/IKBKE	8
GO:0006413	BP	GO:0006413	translational initiation	9/209	192/18866	0.000298094	0.00184374	0.00101722	EIF2AK2/PPP1R15A/RPS6KB1/EIF4G1/ATF4/EIF2S1/EIF2AK3/EIF4EBP1/MTOR	9
GO:1903533	BP	GO:1903533	regulation of protein targeting	6/209	82/18866	0.000299125	0.00184736	0.00101922	SH3GLB1/BNIP3L/VAMP7/ERBB2/BAG3/PINK1	6
GO:0007548	BP	GO:0007548	sex differentiation	11/209	280/18866	0.000301816	0.0018612	0.00102686	BAK1/HSPA5/TP63/BAX/SIRT1/VEGFA/FOXO3/TNFSF10/CASP3/BCL2L1/BCL2	11
GO:0048041	BP	GO:0048041	focal adhesion assembly	6/209	83/18866	0.000319496	0.00195274	0.00107736	VEGFA/RAC1/DLC1/TSC1/BCL2/PTEN	6
GO:0048145	BP	GO:0048145	regulation of fibroblast proliferation	6/209	83/18866	0.000319496	0.00195274	0.00107736	BAX/CDKN1A/MYC/TP53/EGFR/SPHK1	6
GO:0010800	BP	GO:0010800	positive regulation of peptidyl-threonine phosphorylation	4/209	30/18866	0.000319959	0.00195274	0.00107736	MAPK1/RPTOR/SPHK1/IRGM	4
GO:0036258	BP	GO:0036258	multivesicular body assembly	4/209	30/18866	0.000319959	0.00195274	0.00107736	CHMP2B/CHMP4B/RAB11A/HGS	4
GO:0043457	BP	GO:0043457	regulation of cellular respiration	4/209	30/18866	0.000319959	0.00195274	0.00107736	HIF1A/IFNG/PINK1/BNIP3	4
GO:0071480	BP	GO:0071480	cellular response to gamma radiation	4/209	30/18866	0.000319959	0.00195274	0.00107736	HSPA5/CDKN1A/TP53/BCL2L1	4
GO:1903205	BP	GO:1903205	regulation of hydrogen peroxide-induced cell death	4/209	30/18866	0.000319959	0.00195274	0.00107736	HDAC6/NFE2L2/FOXO3/PINK1	4
GO:0048588	BP	GO:0048588	developmental cell growth	10/209	237/18866	0.000322896	0.00196777	0.00108565	ULK2/HDAC6/HSP90AB1/RAB11A/VEGFA/STK11/CXCR4/ITGB1/ULK1/MTOR	10
GO:0045913	BP	GO:0045913	positive regulation of carbohydrate metabolic process	6/209	84/18866	0.000340938	0.00207162	0.00114295	SIRT1/HIF1A/NFKB1/IFNG/ARNT/FOXO1	6
GO:0048144	BP	GO:0048144	fibroblast proliferation	6/209	84/18866	0.000340938	0.00207162	0.00114295	BAX/CDKN1A/MYC/TP53/EGFR/SPHK1	6
GO:0051209	BP	GO:0051209	release of sequestered calcium ion into cytosol	7/209	118/18866	0.000345594	0.00209684	0.00115686	CX3CL1/ATG5/BAX/FKBP1A/FKBP1B/ITPR1/DDIT3	7
GO:0009886	BP	GO:0009886	post-embryonic animal morphogenesis	3/209	13/18866	0.000353134	0.00212702	0.00117351	BAK1/BAX/NKX2-3	3
GO:0060340	BP	GO:0060340	positive regulation of type I interferon-mediated signaling pathway	3/209	13/18866	0.000353134	0.00212702	0.00117351	FADD/TBK1/IKBKE	3
GO:0072683	BP	GO:0072683	T cell extravasation	3/209	13/18866	0.000353134	0.00212702	0.00117351	CCL2/CCR2/FADD	3
GO:1900102	BP	GO:1900102	negative regulation of endoplasmic reticulum unfolded protein response	3/209	13/18866	0.000353134	0.00212702	0.00117351	HSPA5/PPP1R15A/DNAJB9	3
GO:1902947	BP	GO:1902947	regulation of tau-protein kinase activity	3/209	13/18866	0.000353134	0.00212702	0.00117351	HSP90AB1/IFNG/RB1	3
GO:0000187	BP	GO:0000187	activation of MAPK activity	8/209	156/18866	0.000354487	0.00212939	0.00117482	MAP2K7/TP73/MAPK1/MAPK3/CXCR4/NRG1/PEA15/ERN1	8
GO:1901987	BP	GO:1901987	regulation of cell cycle phase transition	15/209	486/18866	0.000354555	0.00212939	0.00117482	BID/SIRT2/BAX/RAB11A/CCL2/CDKN1B/EIF4G1/CDKN1A/RB1/TP53/RPTOR/EGFR/CDKN2A/BCL2/PTEN	15
GO:0051283	BP	GO:0051283	negative regulation of sequestering of calcium ion	7/209	119/18866	0.000363798	0.00217154	0.00119807	CX3CL1/ATG5/BAX/FKBP1A/FKBP1B/ITPR1/DDIT3	7
GO:0006356	BP	GO:0006356	regulation of transcription by RNA polymerase I	4/209	31/18866	0.000364193	0.00217154	0.00119807	ATF4/ERBB2/EIF2AK3/MTOR	4
GO:0036257	BP	GO:0036257	multivesicular body organization	4/209	31/18866	0.000364193	0.00217154	0.00119807	CHMP2B/CHMP4B/RAB11A/HGS	4
GO:0071549	BP	GO:0071549	cellular response to dexamethasone stimulus	4/209	31/18866	0.000364193	0.00217154	0.00119807	CFLAR/EGFR/FOXO1/EIF4EBP1	4
GO:1902230	BP	GO:1902230	negative regulation of intrinsic apoptotic signaling pathway in response to DNA damage	4/209	31/18866	0.000364193	0.00217154	0.00119807	BID/SIRT1/BCL2L1/BCL2	4
GO:1901888	BP	GO:1901888	regulation of cell junction assembly	9/209	200/18866	0.000402119	0.00238968	0.00131843	EEF2K/IKBKB/VEGFA/EIF4G1/RAC1/GRID2/DLC1/TSC1/PTEN	9
GO:0031398	BP	GO:0031398	positive regulation of protein ubiquitination	7/209	121/18866	0.000402509	0.00238968	0.00131843	HSPA5/MAPK9/FKBP1A/RAB1A/PINK1/PTEN/SPHK1	7
GO:0051282	BP	GO:0051282	regulation of sequestering of calcium ion	7/209	121/18866	0.000402509	0.00238968	0.00131843	CX3CL1/ATG5/BAX/FKBP1A/FKBP1B/ITPR1/DDIT3	7
GO:0051385	BP	GO:0051385	response to mineralocorticoid	4/209	32/18866	0.000412635	0.0024428	0.00134773	FOXO3/CDKN1A/PARP1/FOS	4
GO:1902235	BP	GO:1902235	regulation of endoplasmic reticulum stress-induced intrinsic apoptotic signaling pathway	4/209	32/18866	0.000412635	0.0024428	0.00134773	SIRT1/BCL2L1/EIF2AK3/DDIT3	4
GO:0001541	BP	GO:0001541	ovarian follicle development	5/209	57/18866	0.000417103	0.00246222	0.00135845	BAX/VEGFA/FOXO3/BCL2L1/BCL2	5
GO:1905517	BP	GO:1905517	macrophage migration	5/209	57/18866	0.000417103	0.00246222	0.00135845	CX3CL1/MAPK1/MAPK3/CCL2/CCR2	5
GO:0010811	BP	GO:0010811	positive regulation of cell-substrate adhesion	7/209	122/18866	0.000423062	0.00249384	0.00137589	ITGA3/CX3CL1/ITGA6/VEGFA/RAC1/TSC1/P4HB	7
GO:0042692	BP	GO:0042692	muscle cell differentiation	13/209	390/18866	0.000427567	0.00251682	0.00138857	CFLAR/ATG5/SIRT1/PRKAR1A/VEGFA/RB1/ITGB1/NRG1/CAPN2/CASP3/TSC1/BCL2/MTOR	13
GO:0000723	BP	GO:0000723	telomere maintenance	8/209	161/18866	0.000437841	0.00256999	0.00141791	PRKCQ/MAP2K7/HSP90AB1/MAPK1/MAPK3/MYC/PARP1/NAF1	8
GO:0034767	BP	GO:0034767	positive regulation of ion transmembrane transport	8/209	161/18866	0.000437841	0.00256999	0.00141791	CX3CL1/BAX/CCL2/IFNG/CCR2/ITGB1/PINK1/KIF5B	8
GO:0051604	BP	GO:0051604	protein maturation	11/209	293/18866	0.000442945	0.00258366	0.00142545	BAK1/CASP8/PIK3C3/FKBP1A/NLRC4/FKBP1B/CASP1/PARP1/CASP3/FADD/CLN3	11
GO:0002761	BP	GO:0002761	regulation of myeloid leukocyte differentiation	7/209	123/18866	0.000444445	0.00258366	0.00142545	CASP8/IFNG/MYC/RB1/FADD/FOS/MTOR	7
GO:0010421	BP	GO:0010421	hydrogen peroxide-mediated programmed cell death	3/209	14/18866	0.000445782	0.00258366	0.00142545	HDAC6/FOXO3/PINK1	3
GO:0010917	BP	GO:0010917	negative regulation of mitochondrial membrane potential	3/209	14/18866	0.000445782	0.00258366	0.00142545	BAX/BNIP3L/BNIP3	3
GO:0032042	BP	GO:0032042	mitochondrial DNA metabolic process	3/209	14/18866	0.000445782	0.00258366	0.00142545	SESN2/TP53/PARP1	3
GO:0036295	BP	GO:0036295	cellular response to increased oxygen levels	3/209	14/18866	0.000445782	0.00258366	0.00142545	FAS/FOXO1/ATG7	3
GO:0071236	BP	GO:0071236	cellular response to antibiotic	3/209	14/18866	0.000445782	0.00258366	0.00142545	HSPA5/CDKN1B/TP53	3
GO:0090399	BP	GO:0090399	replicative senescence	3/209	14/18866	0.000445782	0.00258366	0.00142545	CDKN1A/TP53/CDKN2A	3
GO:0097468	BP	GO:0097468	programmed cell death in response to reactive oxygen species	3/209	14/18866	0.000445782	0.00258366	0.00142545	HDAC6/FOXO3/PINK1	3
GO:0002763	BP	GO:0002763	positive regulation of myeloid leukocyte differentiation	5/209	58/18866	0.000452387	0.00261829	0.00144455	CASP8/IFNG/RB1/FADD/FOS	5
GO:0007596	BP	GO:0007596	blood coagulation	12/209	343/18866	0.000462636	0.00267015	0.00147317	PRKCQ/MAPK1/MAPK3/PRKAR1A/NFE2L2/HDAC1/RAF1/RAC1/RAB5A/ITPR1/PRKCD/SERPINA1	12
GO:0010721	BP	GO:0010721	negative regulation of cell development	12/209	343/18866	0.000462636	0.00267015	0.00147317	CX3CL1/SIRT2/TP73/ULK2/VEGFA/FOXO3/TP53/NRG1/TSC1/BCL2/PTEN/NRG3	12
GO:1903708	BP	GO:1903708	positive regulation of hemopoiesis	9/209	204/18866	0.000464394	0.00267487	0.00147577	CASP8/HIF1A/IFNG/CD46/FOXO3/RB1/ARNT/FADD/FOS	9
GO:0033028	BP	GO:0033028	myeloid cell apoptotic process	4/209	33/18866	0.000465505	0.00267487	0.00147577	SIRT1/CDKN2A/BCL2/PTEN	4
GO:0001892	BP	GO:0001892	embryonic placenta development	6/209	89/18866	0.000465616	0.00267487	0.00147577	CASP8/MAPK1/HIF1A/BIRC6/ARNT/EGFR	6
GO:0002688	BP	GO:0002688	regulation of leukocyte chemotaxis	7/209	124/18866	0.000466683	0.00267487	0.00147577	DAPK2/MAPK1/MAPK3/CCL2/VEGFA/CCR2/RAC1	7
GO:0051208	BP	GO:0051208	sequestering of calcium ion	7/209	124/18866	0.000466683	0.00267487	0.00147577	CX3CL1/ATG5/BAX/FKBP1A/FKBP1B/ITPR1/DDIT3	7
GO:0035270	BP	GO:0035270	endocrine system development	7/209	125/18866	0.000489799	0.00279619	0.00154271	BAK1/MAPK1/MAPK3/RHEB/RAF1/FOXO1/EIF2AK3	7
GO:0042306	BP	GO:0042306	regulation of protein import into nucleus	5/209	59/18866	0.000489874	0.00279619	0.00154271	HSP90AB1/MAPK1/IFNG/BAG3/PRKCD	5
GO:0071385	BP	GO:0071385	cellular response to glucocorticoid stimulus	5/209	59/18866	0.000489874	0.00279619	0.00154271	CFLAR/FOXO3/EGFR/FOXO1/EIF4EBP1	5
GO:0001764	BP	GO:0001764	neuron migration	8/209	164/18866	0.000495057	0.00282189	0.00155689	ITGA3/CX3CL1/BAX/VEGFA/CXCR4/RAC1/NRG1/NRG3	8
GO:0010922	BP	GO:0010922	positive regulation of phosphatase activity	4/209	34/18866	0.000523029	0.00296072	0.00163348	PPP1R15A/HSP90AB1/IFNG/MTOR	4
GO:0032148	BP	GO:0032148	activation of protein kinase B activity	4/209	34/18866	0.000523029	0.00296072	0.00163348	NRG1/PINK1/MLST8/MTOR	4
GO:0036474	BP	GO:0036474	cell death in response to hydrogen peroxide	4/209	34/18866	0.000523029	0.00296072	0.00163348	HDAC6/NFE2L2/FOXO3/PINK1	4
GO:0070232	BP	GO:0070232	regulation of T cell apoptotic process	4/209	34/18866	0.000523029	0.00296072	0.00163348	PRKCQ/HIF1A/TP53/FADD	4
GO:1902692	BP	GO:1902692	regulation of neuroblast proliferation	4/209	34/18866	0.000523029	0.00296072	0.00163348	CX3CL1/HIF1A/VEGFA/TP53	4
GO:0042475	BP	GO:0042475	odontogenesis of dentin-containing tooth	6/209	91/18866	0.000524413	0.00296072	0.00163348	TP63/BAX/ITGA6/HDAC1/NKX2-3/FOXO1	6
GO:0045921	BP	GO:0045921	positive regulation of exocytosis	6/209	91/18866	0.000524413	0.00296072	0.00163348	RAB7A/IFNG/VAMP7/RAB5A/HGS/LAMP1	6
GO:0007599	BP	GO:0007599	hemostasis	12/209	348/18866	0.000526042	0.00296588	0.00163632	PRKCQ/MAPK1/MAPK3/PRKAR1A/NFE2L2/HDAC1/RAF1/RAC1/RAB5A/ITPR1/PRKCD/SERPINA1	12
GO:0061900	BP	GO:0061900	glial cell activation	5/209	60/18866	0.000529651	0.00297812	0.00164308	CX3CL1/NAMPT/IFNG/EGFR/SPHK1	5
GO:0061951	BP	GO:0061951	establishment of protein localization to plasma membrane	5/209	60/18866	0.000529651	0.00297812	0.00164308	GOPC/VAMP3/RAB11A/VAMP7/CLN3	5
GO:0014066	BP	GO:0014066	regulation of phosphatidylinositol 3-kinase signaling	7/209	127/18866	0.000538769	0.00302528	0.0016691	SIRT1/MAPK1/MAPK3/TSC2/BECN1/EGFR/PTEN	7
GO:0050817	BP	GO:0050817	coagulation	12/209	349/18866	0.000539564	0.00302565	0.0016693	PRKCQ/MAPK1/MAPK3/PRKAR1A/NFE2L2/HDAC1/RAF1/RAC1/RAB5A/ITPR1/PRKCD/SERPINA1	12
GO:0045651	BP	GO:0045651	positive regulation of macrophage differentiation	3/209	15/18866	0.000552689	0.00308256	0.0017007	CASP8/RB1/FADD	3
GO:0045837	BP	GO:0045837	negative regulation of membrane potential	3/209	15/18866	0.000552689	0.00308256	0.0017007	BAX/BNIP3L/BNIP3	3
GO:0048569	BP	GO:0048569	post-embryonic animal organ development	3/209	15/18866	0.000552689	0.00308256	0.0017007	BAK1/BAX/VEGFA	3
GO:1903543	BP	GO:1903543	positive regulation of exosomal secretion	3/209	15/18866	0.000552689	0.00308256	0.0017007	RAB7A/IFNG/HGS	3
GO:0010632	BP	GO:0010632	regulation of epithelial cell migration	11/209	301/18866	0.000554622	0.00308919	0.00170436	ITGA3/HDAC6/SIRT1/HIF1A/RAB11A/IFNG/VEGFA/ARSB/NFE2L2/PTEN/MTOR	11
GO:0042129	BP	GO:0042129	regulation of T cell proliferation	8/209	167/18866	0.000558191	0.00310489	0.00171302	PRKCQ/PRKAR1A/CD46/MAPK8IP1/CCR2/ERBB2/CASP3/FADD	8
GO:0050890	BP	GO:0050890	cognition	11/209	302/18866	0.000570105	0.00316328	0.00174524	ITGA3/CHMP2B/MAPK1/HIF1A/EGFR/ITGB1/CASP3/FOS/PTEN/CLN3/MTOR	11
GO:0010574	BP	GO:0010574	regulation of vascular endothelial growth factor production	5/209	61/18866	0.000571806	0.00316328	0.00174524	HIF1A/CCR2/ATF4/ARNT/EIF2AK3	5
GO:0033619	BP	GO:0033619	membrane protein proteolysis	5/209	61/18866	0.000571806	0.00316328	0.00174524	MBTPS2/PRKCQ/NFKB1/IFNG/RELA	5
GO:0090342	BP	GO:0090342	regulation of cell aging	5/209	61/18866	0.000571806	0.00316328	0.00174524	SIRT1/NAMPT/TP53/CDKN2A/PTEN	5
GO:0006109	BP	GO:0006109	regulation of carbohydrate metabolic process	9/209	210/18866	0.000572506	0.00316328	0.00174524	SIRT1/HIF1A/NFKB1/IFNG/SESN2/TP53/ARNT/FOXO1/MTOR	9
GO:0034390	BP	GO:0034390	smooth muscle cell apoptotic process	4/209	35/18866	0.000585434	0.00320938	0.00177067	SIRT1/IFNG/ATF4/CDKN2A	4
GO:0034391	BP	GO:0034391	regulation of smooth muscle cell apoptotic process	4/209	35/18866	0.000585434	0.00320938	0.00177067	SIRT1/IFNG/ATF4/CDKN2A	4
GO:0039694	BP	GO:0039694	viral RNA genome replication	4/209	35/18866	0.000585434	0.00320938	0.00177067	ATG5/ATG16L1/RAB5A/ATG16L2	4
GO:0060338	BP	GO:0060338	regulation of type I interferon-mediated signaling pathway	4/209	35/18866	0.000585434	0.00320938	0.00177067	HSP90AB1/FADD/TBK1/IKBKE	4
GO:1904031	BP	GO:1904031	positive regulation of cyclin-dependent protein kinase activity	4/209	35/18866	0.000585434	0.00320938	0.00177067	HSP90AB1/CDKN1B/CDKN1A/EGFR	4
GO:0006874	BP	GO:0006874	cellular calcium ion homeostasis	14/209	456/18866	0.000586269	0.00320938	0.00177067	CX3CL1/BAK1/ATG5/BAX/FKBP1A/FKBP1B/CCR2/CXCR4/ATF4/ITPR1/BCL2/DDIT3/BNIP3/CLN3	14
GO:0019932	BP	GO:0019932	second-messenger-mediated signaling	14/209	456/18866	0.000586269	0.00320938	0.00177067	FKBP1A/PRKAR1A/CAMKK2/VEGFA/FKBP1B/CCR2/CXCR4/EGFR/ITPR1/NRG1/EIF2AK3/SPHK1/MTOR/IRGM	14
GO:1903844	BP	GO:1903844	regulation of cellular response to transforming growth factor beta stimulus	7/209	129/18866	0.000591559	0.00323004	0.00178207	CFLAR/ITGA3/HSPA5/HSP90AB1/SIRT1/STK11/TP53	7
GO:0043393	BP	GO:0043393	regulation of protein binding	9/209	211/18866	0.000592382	0.00323004	0.00178207	BAX/FKBP1A/HSP90AB1/MAPK3/MAPK8/CDKN1A/EIF2S1/PEX14/PRKCD	9
GO:0070555	BP	GO:0070555	response to interleukin-1	9/209	211/18866	0.000592382	0.00323004	0.00178207	CX3CL1/HIF1A/MAPK3/USP10/IKBKB/CCL2/NFKB1/SQSTM1/RELA	9
GO:0051100	BP	GO:0051100	negative regulation of binding	8/209	169/18866	0.000603787	0.0032879	0.00181399	BAX/MAPK3/MAPK8/CDKN1A/EIF2S1/PEX14/PRKCD/DDIT3	8
GO:0030072	BP	GO:0030072	peptide hormone secretion	10/209	257/18866	0.000609174	0.00331288	0.00182778	HIF1A/IFNG/FKBP1B/RAF1/RAC1/RAB1A/CAPN10/EGFR/ITPR1/KIF5B	10
GO:0002685	BP	GO:0002685	regulation of leukocyte migration	9/209	212/18866	0.000612821	0.00332835	0.00183631	CX3CL1/DAPK2/MAPK1/MAPK3/CCL2/VEGFA/CCR2/RAC1/FADD	9
GO:0010803	BP	GO:0010803	regulation of tumor necrosis factor-mediated signaling pathway	5/209	62/18866	0.000616431	0.0033392	0.0018423	CASP8/IKBKB/CASP1/SPHK1/CASP4	5
GO:0071384	BP	GO:0071384	cellular response to corticosteroid stimulus	5/209	62/18866	0.000616431	0.0033392	0.0018423	CFLAR/FOXO3/EGFR/FOXO1/EIF4EBP1	5
GO:0007517	BP	GO:0007517	muscle organ development	13/209	407/18866	0.000637429	0.00344844	0.00190256	CFLAR/SIRT2/TP73/FKBP1A/SIRT1/MAPK1/RB1/NRG1/EEF2/FOS/BCL2/PTEN/MTOR	13
GO:0051170	BP	GO:0051170	import into nucleus	8/209	171/18866	0.000652348	0.00352319	0.0019438	HSP90AB1/MAPK1/TSC2/IFNG/CDKN1A/TP53/BAG3/PRKCD	8
GO:0071634	BP	GO:0071634	regulation of transforming growth factor beta production	4/209	36/18866	0.000652946	0.00352319	0.0019438	CX3CL1/HSP90AB1/HIF1A/CD46	4
GO:0051480	BP	GO:0051480	regulation of cytosolic calcium ion concentration	12/209	357/18866	0.000658657	0.00354938	0.00195826	CX3CL1/BAK1/ATG5/BAX/FKBP1A/FKBP1B/CCR2/CXCR4/ITPR1/BCL2/DDIT3/CLN3	12
GO:0051893	BP	GO:0051893	regulation of focal adhesion assembly	5/209	63/18866	0.000663615	0.00356683	0.00196788	VEGFA/RAC1/DLC1/TSC1/PTEN	5
GO:0090109	BP	GO:0090109	regulation of cell-substrate junction assembly	5/209	63/18866	0.000663615	0.00356683	0.00196788	VEGFA/RAC1/DLC1/TSC1/PTEN	5
GO:0007611	BP	GO:0007611	learning or memory	10/209	260/18866	0.000666254	0.00357637	0.00197315	ITGA3/MAPK1/HIF1A/EGFR/ITGB1/CASP3/FOS/PTEN/CLN3/MTOR	10
GO:0051770	BP	GO:0051770	positive regulation of nitric-oxide synthase biosynthetic process	3/209	16/18866	0.000674695	0.00360766	0.00199041	NAMPT/CCL2/IFNG	3
GO:1903358	BP	GO:1903358	regulation of Golgi organization	3/209	16/18866	0.000674695	0.00360766	0.00199041	MAPK1/MAPK3/RAB33B	3
GO:1903541	BP	GO:1903541	regulation of exosomal secretion	3/209	16/18866	0.000674695	0.00360766	0.00199041	RAB7A/IFNG/HGS	3
GO:0050806	BP	GO:0050806	positive regulation of synaptic transmission	8/209	172/18866	0.000677783	0.00361485	0.00199437	MAPK1/CCL2/CCR2/EGFR/PINK1/SQSTM1/KIF5B/PTEN	8
GO:1990138	BP	GO:1990138	neuron projection extension	8/209	172/18866	0.000677783	0.00361485	0.00199437	ULK2/HSP90AB1/RAB11A/VEGFA/STK11/CXCR4/ITGB1/ULK1	8
GO:0002690	BP	GO:0002690	positive regulation of leukocyte chemotaxis	6/209	96/18866	0.000696783	0.00370664	0.00204501	DAPK2/MAPK1/MAPK3/VEGFA/CCR2/RAC1	6
GO:0035249	BP	GO:0035249	synaptic transmission, glutamatergic	6/209	96/18866	0.000696783	0.00370664	0.00204501	CCL2/CCR2/EGFR/GRID2/GRID1/CLN3	6
GO:0060135	BP	GO:0060135	maternal process involved in female pregnancy	5/209	64/18866	0.000713452	0.00379044	0.00209125	ITGA3/MAPK1/MAPK3/CTSB/MTOR	5
GO:0050792	BP	GO:0050792	regulation of viral process	9/209	217/18866	0.000723865	0.00383477	0.00211571	EIF2AK2/RAB7A/CHMP2B/CHMP4B/HSPA8/HDAC1/CXCR4/BCL2/P4HB	9
GO:0043243	BP	GO:0043243	positive regulation of protein-containing complex disassembly	4/209	37/18866	0.000725793	0.00383477	0.00211571	CALCOCO2/BNIP3/UVRAG/IRGM	4
GO:0090322	BP	GO:0090322	regulation of superoxide metabolic process	4/209	37/18866	0.000725793	0.00383477	0.00211571	GNAI3/NFE2L2/EGFR/PRKCD	4
GO:0097242	BP	GO:0097242	amyloid-beta clearance	4/209	37/18866	0.000725793	0.00383477	0.00211571	RAB11A/IFNG/HDAC1/RAB5A	4
GO:0060326	BP	GO:0060326	cell chemotaxis	11/209	311/18866	0.000726422	0.00383477	0.00211571	CX3CL1/DAPK2/PRKCQ/MAPK1/MAPK3/CCL2/VEGFA/CCR2/CXCR4/RAC1/PRKCD	11
GO:0050730	BP	GO:0050730	regulation of peptidyl-tyrosine phosphorylation	10/209	263/18866	0.000727683	0.00383654	0.00211668	PTK6/IFNG/VEGFA/TP53/EGFR/NRG1/IL24/PRKCD/MLST8/MTOR	10
GO:0032200	BP	GO:0032200	telomere organization	8/209	174/18866	0.000731055	0.00384453	0.00212109	PRKCQ/MAP2K7/HSP90AB1/MAPK1/MAPK3/MYC/PARP1/NAF1	8
GO:0051099	BP	GO:0051099	positive regulation of binding	8/209	174/18866	0.000731055	0.00384453	0.00212109	SIRT2/FKBP1A/HSP90AB1/IFNG/EIF4G1/EIF2S1/RB1/PARP1	8
GO:0032651	BP	GO:0032651	regulation of interleukin-1 beta production	6/209	97/18866	0.000735975	0.00385573	0.00212727	CX3CL1/CASP8/NLRC4/IFNG/CASP1/SPHK1	6
GO:0050764	BP	GO:0050764	regulation of phagocytosis	6/209	97/18866	0.000735975	0.00385573	0.00212727	ATG5/CCL2/IFNG/ATG3/PTEN/SPHK1	6
GO:1901655	BP	GO:1901655	cellular response to ketone	6/209	97/18866	0.000735975	0.00385573	0.00212727	CFLAR/SIRT1/FOXO3/EGFR/FOXO1/EIF4EBP1	6
GO:0071333	BP	GO:0071333	cellular response to glucose stimulus	7/209	134/18866	0.000741642	0.00388051	0.00214094	HIF1A/FOXO3/FKBP1B/RAF1/RAC1/KIF5B/ERN1	7
GO:0055074	BP	GO:0055074	calcium ion homeostasis	14/209	468/18866	0.000755016	0.00394551	0.0021768	CX3CL1/BAK1/ATG5/BAX/FKBP1A/FKBP1B/CCR2/CXCR4/ATF4/ITPR1/BCL2/DDIT3/BNIP3/CLN3	14
GO:0043687	BP	GO:0043687	post-translational protein modification	12/209	363/18866	0.000761818	0.00397604	0.00219365	ATG5/APOL1/HIF1A/RAB11A/RAB1A/RAB5A/ATG12/WIPI2/P4HB/SERPINA1/ATG7/IRGM	12
GO:0010573	BP	GO:0010573	vascular endothelial growth factor production	5/209	65/18866	0.000766035	0.003988	0.00220025	HIF1A/CCR2/ATF4/ARNT/EIF2AK3	5
GO:0035773	BP	GO:0035773	insulin secretion involved in cellular response to glucose stimulus	5/209	65/18866	0.000766035	0.003988	0.00220025	HIF1A/FKBP1B/RAF1/RAC1/KIF5B	5
GO:0048010	BP	GO:0048010	vascular endothelial growth factor receptor signaling pathway	6/209	98/18866	0.000776849	0.00403923	0.00222851	NCKAP1/HIF1A/VEGFA/RAC1/ARNT/HGS	6
GO:0007159	BP	GO:0007159	leukocyte cell-cell adhesion	12/209	364/18866	0.000780261	0.00405188	0.00223549	PRKCQ/CCL2/PRKAR1A/IFNG/CD46/CCR2/RAC1/ERBB2/ITGB1/CASP3/FADD/RELA	12
GO:0046879	BP	GO:0046879	hormone secretion	11/209	314/18866	0.000785851	0.0040758	0.00224869	HIF1A/IFNG/FKBP1B/VAMP7/RAF1/RAC1/RAB1A/CAPN10/EGFR/ITPR1/KIF5B	11
GO:0010631	BP	GO:0010631	epithelial cell migration	12/209	365/18866	0.000799075	0.00413921	0.00228367	ITGA3/HDAC6/SIRT1/HIF1A/RAB11A/IFNG/VEGFA/ARSB/NFE2L2/ITGB1/PTEN/MTOR	12
GO:0071604	BP	GO:0071604	transforming growth factor beta production	4/209	38/18866	0.000804206	0.00416058	0.00229547	CX3CL1/HSP90AB1/HIF1A/CD46	4
GO:0071331	BP	GO:0071331	cellular response to hexose stimulus	7/209	136/18866	0.000809499	0.00417797	0.00230506	HIF1A/FOXO3/FKBP1B/RAF1/RAC1/KIF5B/ERN1	7
GO:0030540	BP	GO:0030540	female genitalia development	3/209	17/18866	0.000812607	0.00417797	0.00230506	BAK1/TP63/BAX	3
GO:0031065	BP	GO:0031065	positive regulation of histone deacetylation	3/209	17/18866	0.000812607	0.00417797	0.00230506	VEGFA/TP53/PINK1	3
GO:0071850	BP	GO:0071850	mitotic cell cycle arrest	3/209	17/18866	0.000812607	0.00417797	0.00230506	CDKN1B/CDKN1A/TP53	3
GO:2001267	BP	GO:2001267	regulation of cysteine-type endopeptidase activity involved in apoptotic signaling pathway	3/209	17/18866	0.000812607	0.00417797	0.00230506	FAS/CASP8/BAX	3
GO:0006360	BP	GO:0006360	transcription by RNA polymerase I	5/209	66/18866	0.000821458	0.00421302	0.0023244	MAPK3/ATF4/ERBB2/EIF2AK3/MTOR	5
GO:0150116	BP	GO:0150116	regulation of cell-substrate junction organization	5/209	66/18866	0.000821458	0.00421302	0.0023244	VEGFA/RAC1/DLC1/TSC1/PTEN	5
GO:0030183	BP	GO:0030183	B cell differentiation	7/209	137/18866	0.000845218	0.00432418	0.00238572	BAK1/BAX/NKX2-3/DNAJB9/TP53/ITGB1/BCL2	7
GO:0071326	BP	GO:0071326	cellular response to monosaccharide stimulus	7/209	137/18866	0.000845218	0.00432418	0.00238572	HIF1A/FOXO3/FKBP1B/RAF1/RAC1/KIF5B/ERN1	7
GO:0090132	BP	GO:0090132	epithelium migration	12/209	368/18866	0.000857812	0.0043832	0.00241829	ITGA3/HDAC6/SIRT1/HIF1A/RAB11A/IFNG/VEGFA/ARSB/NFE2L2/ITGB1/PTEN/MTOR	12
GO:0045861	BP	GO:0045861	negative regulation of proteolysis	12/209	369/18866	0.000878175	0.00446262	0.0024621	CFLAR/GABARAPL2/BIRC5/HDAC6/HSP90AB1/GAPDH/VEGFA/BIRC6/RAF1/TP53/CLN3/SERPINA1	12
GO:0008406	BP	GO:0008406	gonad development	9/209	223/18866	0.000878258	0.00446262	0.0024621	HSPA5/BAX/SIRT1/VEGFA/FOXO3/TNFSF10/CASP3/BCL2L1/BCL2	9
GO:0016485	BP	GO:0016485	protein processing	9/209	223/18866	0.000878258	0.00446262	0.0024621	BAK1/CASP8/PIK3C3/NLRC4/CASP1/PARP1/CASP3/FADD/CLN3	9
GO:0007040	BP	GO:0007040	lysosome organization	5/209	67/18866	0.000879816	0.00446262	0.0024621	RAB7A/ARSB/GAA/CLN3/MTOR	5
GO:0045123	BP	GO:0045123	cellular extravasation	5/209	67/18866	0.000879816	0.00446262	0.0024621	CX3CL1/CCL2/CCR2/ITGB1/FADD	5
GO:0080171	BP	GO:0080171	lytic vacuole organization	5/209	67/18866	0.000879816	0.00446262	0.0024621	RAB7A/ARSB/GAA/CLN3/MTOR	5
GO:0032660	BP	GO:0032660	regulation of interleukin-17 production	4/209	39/18866	0.000888412	0.00449521	0.00248009	PRKCQ/IFNG/DDIT3/SPHK1	4
GO:1902229	BP	GO:1902229	regulation of intrinsic apoptotic signaling pathway in response to DNA damage	4/209	39/18866	0.000888412	0.00449521	0.00248009	BID/SIRT1/BCL2L1/BCL2	4
GO:0051961	BP	GO:0051961	negative regulation of nervous system development	11/209	319/18866	0.000893856	0.00451724	0.00249224	CX3CL1/SIRT2/TP73/ULK2/FOXO3/TP53/NRG1/TSC1/PTEN/EIF2AK3/NRG3	11
GO:1901796	BP	GO:1901796	regulation of signal transduction by p53 class mediator	8/209	180/18866	0.000911405	0.00460032	0.00253808	TP63/TP73/SIRT1/PRKAB1/HDAC1/STK11/TP53/BCL2	8
GO:0097553	BP	GO:0097553	calcium ion transmembrane import into cytosol	7/209	140/18866	0.000959895	0.00483918	0.00266986	CX3CL1/ATG5/BAX/FKBP1A/FKBP1B/ITPR1/DDIT3	7
GO:1902903	BP	GO:1902903	regulation of supramolecular fiber organization	12/209	373/18866	0.000963711	0.00484652	0.00267391	CX3CL1/NCKAP1/HDAC6/HSPA8/CDKN1B/RAC1/RB1/PRKCD/DLC1/TSC1/MLST8/MTOR	12
GO:0007204	BP	GO:0007204	positive regulation of cytosolic calcium ion concentration	11/209	322/18866	0.000964368	0.00484652	0.00267391	CX3CL1/BAK1/ATG5/BAX/FKBP1A/FKBP1B/CCR2/CXCR4/ITPR1/BCL2/DDIT3	11
GO:2001020	BP	GO:2001020	regulation of response to DNA damage stimulus	9/209	226/18866	0.000964936	0.00484652	0.00267391	BID/SIRT1/MYC/TP53/PARP1/EGFR/PRKCD/BCL2L1/BCL2	9
GO:0031293	BP	GO:0031293	membrane protein intracellular domain proteolysis	3/209	18/18866	0.000967199	0.00484652	0.00267391	MBTPS2/NFKB1/RELA	3
GO:0032780	BP	GO:0032780	negative regulation of ATPase activity	3/209	18/18866	0.000967199	0.00484652	0.00267391	SIRT1/TP53/TSC1	3
GO:0010664	BP	GO:0010664	negative regulation of striated muscle cell apoptotic process	4/209	40/18866	0.000978642	0.00488026	0.00269252	CFLAR/AMBRA1/NFE2L2/BAG3	4
GO:0010939	BP	GO:0010939	regulation of necrotic cell death	4/209	40/18866	0.000978642	0.00488026	0.00269252	CFLAR/CASP8/FADD/BNIP3	4
GO:0043001	BP	GO:0043001	Golgi to plasma membrane protein transport	4/209	40/18866	0.000978642	0.00488026	0.00269252	GOPC/VAMP3/VAMP7/CLN3	4
GO:1902991	BP	GO:1902991	regulation of amyloid precursor protein catabolic process	4/209	40/18866	0.000978642	0.00488026	0.00269252	FKBP1A/IFNG/CASP3/RELA	4
GO:0002429	BP	GO:0002429	immune response-activating cell surface receptor signaling pathway	14/209	481/18866	0.000982554	0.004888	0.00269679	NCKAP1/PRKCQ/BAX/HSP90AB1/MAPK1/MAPK3/IKBKB/NFKB1/STK11/RAF1/RAC1/PRKCD/BCL2/RELA	14
GO:0002757	BP	GO:0002757	immune response-activating signal transduction	14/209	481/18866	0.000982554	0.004888	0.00269679	NCKAP1/PRKCQ/BAX/HSP90AB1/MAPK1/MAPK3/IKBKB/NFKB1/STK11/RAF1/RAC1/PRKCD/BCL2/RELA	14
GO:0090130	BP	GO:0090130	tissue migration	12/209	374/18866	0.000986147	0.00489999	0.00270341	ITGA3/HDAC6/SIRT1/HIF1A/RAB11A/IFNG/VEGFA/ARSB/NFE2L2/ITGB1/PTEN/MTOR	12
GO:0009914	BP	GO:0009914	hormone transport	11/209	323/18866	0.000988871	0.00490764	0.00270763	HIF1A/IFNG/FKBP1B/VAMP7/RAF1/RAC1/RAB1A/CAPN10/EGFR/ITPR1/KIF5B	11
GO:0032355	BP	GO:0032355	response to estradiol	7/209	141/18866	0.00100073	0.00496054	0.00273682	CFLAR/CASP8/CDKN1B/EGFR/CASP3/EEF2/PTEN	7
GO:0042698	BP	GO:0042698	ovulation cycle	5/209	69/18866	0.00100572	0.00497936	0.0027472	HSPA5/SIRT1/FOXO3/EGFR/CASP3	5
GO:0048661	BP	GO:0048661	positive regulation of smooth muscle cell proliferation	6/209	103/18866	0.00100819	0.00498561	0.00275065	CX3CL1/GNAI3/NAMPT/EGFR/ERN1/MTOR	6
GO:1903034	BP	GO:1903034	regulation of response to wounding	8/209	183/18866	0.00101409	0.00500878	0.00276343	PRKCQ/NFE2L2/FKBP1B/CXCR4/ITGB1/PRKCD/PTEN/MTOR	8
GO:0030879	BP	GO:0030879	mammary gland development	7/209	142/18866	0.00104291	0.00513893	0.00283523	CAPN1/BAX/MAPK1/HIF1A/VEGFA/NRG1/NRG3	7
GO:0031333	BP	GO:0031333	negative regulation of protein-containing complex assembly	7/209	142/18866	0.00104291	0.00513893	0.00283523	HSPA5/SIRT2/HDAC6/RAF1/PRKCD/ULK1/EIF4EBP1	7
GO:0045137	BP	GO:0045137	development of primary sexual characteristics	9/209	229/18866	0.00105844	0.00520921	0.00287401	HSPA5/BAX/SIRT1/VEGFA/FOXO3/TNFSF10/CASP3/BCL2L1/BCL2	9
GO:0006892	BP	GO:0006892	post-Golgi vesicle-mediated transport	6/209	104/18866	0.00106021	0.00521173	0.0028754	GOPC/VAMP3/WIPI1/VAMP7/LAMP1/CLN3	6
GO:0038083	BP	GO:0038083	peptidyl-tyrosine autophosphorylation	4/209	41/18866	0.00107513	0.00527882	0.00291241	PTK6/MAPK3/VEGFA/EGFR	4
GO:0015980	BP	GO:0015980	energy derivation by oxidation of organic compounds	10/209	278/18866	0.00110912	0.00543927	0.00300094	BID/RB1CC1/HIF1A/IFNG/MYC/TP53/PINK1/GAA/BNIP3/MTOR	10
GO:0042113	BP	GO:0042113	B cell activation	11/209	328/18866	0.00111924	0.00548244	0.00302476	BAK1/CASP8/BAX/NKX2-3/CDKN1A/DNAJB9/TP53/ITGB1/PRKCD/CASP3/BCL2	11
GO:0050808	BP	GO:0050808	synapse organization	13/209	433/18866	0.00112304	0.00549452	0.00303142	ITGA3/CX3CL1/CHMP2B/HDAC6/EEF2K/HSPA8/EIF4G1/ERBB2/GRID2/NRG1/TSC1/PTEN/CLN3	13
GO:0002218	BP	GO:0002218	activation of innate immune response	7/209	144/18866	0.00113148	0.00552275	0.00304699	NLRC4/IKBKB/NFKB1/RAF1/PRKCD/RELA/TBK1	7
GO:0050921	BP	GO:0050921	positive regulation of chemotaxis	7/209	144/18866	0.00113148	0.00552275	0.00304699	DAPK2/MAPK1/MAPK3/VEGFA/CCR2/CXCR4/RAC1	7
GO:0019054	BP	GO:0019054	modulation by virus of host cellular process	3/209	19/18866	0.00113921	0.00552275	0.00304699	CASP8/BCL2L1/ATG7	3
GO:0032930	BP	GO:0032930	positive regulation of superoxide anion generation	3/209	19/18866	0.00113921	0.00552275	0.00304699	GNAI3/EGFR/PRKCD	3
GO:0034393	BP	GO:0034393	positive regulation of smooth muscle cell apoptotic process	3/209	19/18866	0.00113921	0.00552275	0.00304699	IFNG/ATF4/CDKN2A	3
GO:0048245	BP	GO:0048245	eosinophil chemotaxis	3/209	19/18866	0.00113921	0.00552275	0.00304699	CX3CL1/DAPK2/CCL2	3
GO:0070233	BP	GO:0070233	negative regulation of T cell apoptotic process	3/209	19/18866	0.00113921	0.00552275	0.00304699	PRKCQ/HIF1A/FADD	3
GO:0022409	BP	GO:0022409	positive regulation of cell-cell adhesion	10/209	279/18866	0.00113947	0.00552275	0.00304699	CX3CL1/PRKCQ/ITGA6/CCL2/IFNG/CD46/CCR2/RAC1/FADD/RELA	10
GO:0014823	BP	GO:0014823	response to activity	5/209	71/18866	0.00114454	0.00553312	0.00305272	HIF1A/BNIP1/CXCR4/PTEN/MTOR	5
GO:0042982	BP	GO:0042982	amyloid precursor protein metabolic process	5/209	71/18866	0.00114454	0.00553312	0.00305272	FKBP1A/IFNG/CASP3/RELA/CLN3	5
GO:0034329	BP	GO:0034329	cell junction assembly	13/209	434/18866	0.00114662	0.00553312	0.00305272	ITGA6/EEF2K/IKBKB/VEGFA/EIF4G1/ITGB4/RAC1/GRID2/NRG1/DLC1/TSC1/BCL2/PTEN	13
GO:1903037	BP	GO:1903037	regulation of leukocyte cell-cell adhesion	11/209	329/18866	0.00114695	0.00553312	0.00305272	PRKCQ/CCL2/PRKAR1A/IFNG/CD46/CCR2/RAC1/ERBB2/CASP3/FADD/RELA	11
GO:0030595	BP	GO:0030595	leukocyte chemotaxis	9/209	232/18866	0.00115915	0.00558547	0.0030816	CX3CL1/DAPK2/MAPK1/MAPK3/CCL2/VEGFA/CCR2/CXCR4/RAC1	9
GO:0002285	BP	GO:0002285	lymphocyte activation involved in immune response	8/209	187/18866	0.00116518	0.00560803	0.00309405	IFNG/CD46/NKX2-3/VAMP7/TP53/TSC1/LAMP1/MTOR	8
GO:0019233	BP	GO:0019233	sensory perception of pain	6/209	106/18866	0.0011704	0.00561356	0.0030971	MAPK1/MAPK3/CCL2/CCR2/CXCR4/MTOR	6
GO:0032611	BP	GO:0032611	interleukin-1 beta production	6/209	106/18866	0.0011704	0.00561356	0.0030971	CX3CL1/CASP8/NLRC4/IFNG/CASP1/SPHK1	6
GO:0071156	BP	GO:0071156	regulation of cell cycle arrest	6/209	106/18866	0.0011704	0.00561356	0.0030971	TP73/BAX/HSP90AB1/CDKN1B/CDKN1A/TP53	6
GO:0071322	BP	GO:0071322	cellular response to carbohydrate stimulus	7/209	145/18866	0.00117792	0.00563093	0.00310668	HIF1A/FOXO3/FKBP1B/RAF1/RAC1/KIF5B/ERN1	7
GO:0048246	BP	GO:0048246	macrophage chemotaxis	4/209	42/18866	0.00117809	0.00563093	0.00310668	CX3CL1/MAPK1/MAPK3/CCL2	4
GO:1904037	BP	GO:1904037	positive regulation of epithelial cell apoptotic process	4/209	42/18866	0.00117809	0.00563093	0.00310668	CCL2/FOXO3/EIF2S1/CAPN10	4
GO:0051783	BP	GO:0051783	regulation of nuclear division	8/209	188/18866	0.00120563	0.0057559	0.00317563	SIRT2/CHMP2B/CHMP4B/PRKAR1A/CDKN1B/BECN1/RB1/SPHK1	8
GO:0072503	BP	GO:0072503	cellular divalent inorganic cation homeostasis	14/209	492/18866	0.00121786	0.00580761	0.00320416	CX3CL1/BAK1/ATG5/BAX/FKBP1A/FKBP1B/CCR2/CXCR4/ATF4/ITPR1/BCL2/DDIT3/BNIP3/CLN3	14
GO:0046631	BP	GO:0046631	alpha-beta T cell activation	7/209	146/18866	0.00122584	0.00583894	0.00322145	PRKCQ/IFNG/NKX2-3/MAPK8IP1/CCR2/BCL2/MTOR	7
GO:1903426	BP	GO:1903426	regulation of reactive oxygen species biosynthetic process	6/209	107/18866	0.00122868	0.00584573	0.00322519	CFLAR/HSP90AB1/IFNG/FOXO3/RAC1/MTOR	6
GO:0050863	BP	GO:0050863	regulation of T cell activation	11/209	332/18866	0.00123348	0.00586184	0.00323408	PRKCQ/CCL2/PRKAR1A/IFNG/CD46/MAPK8IP1/CCR2/RAC1/ERBB2/CASP3/FADD	11
GO:1904018	BP	GO:1904018	positive regulation of vasculature development	9/209	235/18866	0.00126747	0.00601651	0.00331941	CFLAR/CX3CL1/SIRT1/HIF1A/VEGFA/NFE2L2/CXCR4/ITGB1/SPHK1	9
GO:1904064	BP	GO:1904064	positive regulation of cation transmembrane transport	7/209	147/18866	0.00127528	0.00604662	0.00333602	CX3CL1/BAX/CCL2/IFNG/CCR2/PINK1/KIF5B	7
GO:0061462	BP	GO:0061462	protein localization to lysosome	4/209	43/18866	0.00128777	0.0060989	0.00336487	LAMP2/RAB7A/HSPA8/HGS	4
GO:0060560	BP	GO:0060560	developmental growth involved in morphogenesis	9/209	236/18866	0.00130535	0.00617506	0.00340689	ULK2/HDAC6/HSP90AB1/RAB11A/VEGFA/STK11/CXCR4/ITGB1/ULK1	9
GO:0007252	BP	GO:0007252	I-kappaB phosphorylation	3/209	20/18866	0.00132937	0.00623178	0.00343818	CX3CL1/IKBKB/IKBKE	3
GO:0035493	BP	GO:0035493	SNARE complex assembly	3/209	20/18866	0.00132937	0.00623178	0.00343818	VAMP3/VAMP7/UVRAG	3
GO:0051412	BP	GO:0051412	response to corticosterone	3/209	20/18866	0.00132937	0.00623178	0.00343818	FOXO3/CDKN1A/FOS	3
GO:0051767	BP	GO:0051767	nitric-oxide synthase biosynthetic process	3/209	20/18866	0.00132937	0.00623178	0.00343818	NAMPT/CCL2/IFNG	3
GO:0051769	BP	GO:0051769	regulation of nitric-oxide synthase biosynthetic process	3/209	20/18866	0.00132937	0.00623178	0.00343818	NAMPT/CCL2/IFNG	3
GO:0060546	BP	GO:0060546	negative regulation of necroptotic process	3/209	20/18866	0.00132937	0.00623178	0.00343818	CFLAR/CASP8/FADD	3
GO:0062099	BP	GO:0062099	negative regulation of programmed necrotic cell death	3/209	20/18866	0.00132937	0.00623178	0.00343818	CFLAR/CASP8/FADD	3
GO:1902004	BP	GO:1902004	positive regulation of amyloid-beta formation	3/209	20/18866	0.00132937	0.00623178	0.00343818	IFNG/CASP3/RELA	3
GO:0021761	BP	GO:0021761	limbic system development	6/209	109/18866	0.00135188	0.00633015	0.00349245	BAX/HDAC1/CASP3/TSC1/KIF5B/PTEN	6
GO:1903036	BP	GO:1903036	positive regulation of response to wounding	5/209	74/18866	0.00137871	0.00643452	0.00355004	NFE2L2/FKBP1B/CXCR4/ITGB1/MTOR	5
GO:2001259	BP	GO:2001259	positive regulation of cation channel activity	5/209	74/18866	0.00137871	0.00643452	0.00355004	CCL2/IFNG/CCR2/PINK1/KIF5B	5
GO:0031056	BP	GO:0031056	regulation of histone modification	7/209	149/18866	0.00137883	0.00643452	0.00355004	ATG5/SIRT1/MAPK3/MAPK8/VEGFA/TP53/PINK1	7
GO:0032620	BP	GO:0032620	interleukin-17 production	4/209	44/18866	0.0014044	0.00654648	0.0036118	PRKCQ/IFNG/DDIT3/SPHK1	4
GO:0033143	BP	GO:0033143	regulation of intracellular steroid hormone receptor signaling pathway	5/209	75/18866	0.00146409	0.0068018	0.00375267	TP63/HDAC6/SIRT1/HDAC1/PARP1	5
GO:0046323	BP	GO:0046323	glucose import	5/209	75/18866	0.00146409	0.0068018	0.00375267	NFE2L2/SESN2/CAPN10/PEA15/TSC1	5
GO:0099518	BP	GO:0099518	vesicle cytoskeletal trafficking	5/209	75/18866	0.00146409	0.0068018	0.00375267	STK11/VAMP7/RAB1A/KIF5B/CLN3	5
GO:0032652	BP	GO:0032652	regulation of interleukin-1 production	6/209	111/18866	0.0014843	0.00688793	0.00380019	CX3CL1/CASP8/NLRC4/IFNG/CASP1/SPHK1	6
GO:0061041	BP	GO:0061041	regulation of wound healing	7/209	151/18866	0.00148883	0.00690126	0.00380754	PRKCQ/NFE2L2/CXCR4/ITGB1/PRKCD/PTEN/MTOR	7
GO:1902105	BP	GO:1902105	regulation of leukocyte differentiation	10/209	290/18866	0.00152044	0.00702865	0.00387783	CASP8/IFNG/CD46/CCR2/MYC/RB1/ERBB2/FADD/FOS/MTOR	10
GO:0050731	BP	GO:0050731	positive regulation of peptidyl-tyrosine phosphorylation	8/209	195/18866	0.00152114	0.00702865	0.00387783	PTK6/IFNG/VEGFA/TP53/NRG1/IL24/MLST8/MTOR	8
GO:0045930	BP	GO:0045930	negative regulation of mitotic cell cycle	11/209	341/18866	0.00152588	0.00702865	0.00387783	BAX/CCL2/CDKN1B/CDKN1A/RB1/TP53/EGFR/CDKN2A/BCL2L1/BCL2/PTEN	11
GO:0001974	BP	GO:0001974	blood vessel remodeling	4/209	45/18866	0.00152819	0.00702865	0.00387783	BAK1/ATG5/BAX/CCR2	4
GO:0031018	BP	GO:0031018	endocrine pancreas development	4/209	45/18866	0.00152819	0.00702865	0.00387783	BAK1/RHEB/FOXO1/EIF2AK3	4
GO:1903214	BP	GO:1903214	regulation of protein targeting to mitochondrion	4/209	45/18866	0.00152819	0.00702865	0.00387783	SH3GLB1/BNIP3L/BAG3/PINK1	4
GO:1904646	BP	GO:1904646	cellular response to amyloid-beta	4/209	45/18866	0.00152819	0.00702865	0.00387783	NAMPT/FOXO3/PARP1/CASP4	4
GO:0010310	BP	GO:0010310	regulation of hydrogen peroxide metabolic process	3/209	21/18866	0.00153834	0.00704405	0.00388632	HDAC6/RAC1/PINK1	3
GO:0030878	BP	GO:0030878	thyroid gland development	3/209	21/18866	0.00153834	0.00704405	0.00388632	MAPK1/MAPK3/RAF1	3
GO:0032516	BP	GO:0032516	positive regulation of phosphoprotein phosphatase activity	3/209	21/18866	0.00153834	0.00704405	0.00388632	PPP1R15A/HSP90AB1/MTOR	3
GO:2000269	BP	GO:2000269	regulation of fibroblast apoptotic process	3/209	21/18866	0.00153834	0.00704405	0.00388632	BID/TP63/TP53	3
GO:0008306	BP	GO:0008306	associative learning	5/209	76/18866	0.0015533	0.00709272	0.00391317	HIF1A/ITGB1/FOS/CLN3/MTOR	5
GO:0072091	BP	GO:0072091	regulation of stem cell proliferation	5/209	76/18866	0.0015533	0.00709272	0.00391317	CX3CL1/EIF2AK2/HIF1A/VEGFA/TP53	5
GO:0046822	BP	GO:0046822	regulation of nucleocytoplasmic transport	6/209	112/18866	0.0015541	0.00709272	0.00391317	HSP90AB1/MAPK1/IFNG/TP53/BAG3/PRKCD	6
GO:0016202	BP	GO:0016202	regulation of striated muscle tissue development	7/209	153/18866	0.00160557	0.00731957	0.00403833	SIRT2/TP73/MAPK1/NRG1/BCL2/PTEN/MTOR	7
GO:0001938	BP	GO:0001938	positive regulation of endothelial cell proliferation	6/209	113/18866	0.00162637	0.00740626	0.00408616	SIRT1/HIF1A/VEGFA/RPTOR/ARNT/MTOR	6
GO:0150076	BP	GO:0150076	neuroinflammatory response	5/209	77/18866	0.00164645	0.00748945	0.00413206	CX3CL1/NAMPT/IFNG/EGFR/SPHK1	5
GO:0031641	BP	GO:0031641	regulation of myelination	4/209	46/18866	0.00165938	0.00753998	0.00415994	SIRT2/PTEN/EIF2AK3/MTOR	4
GO:0061351	BP	GO:0061351	neural precursor cell proliferation	7/209	154/18866	0.00166655	0.007556	0.00416878	CX3CL1/SIRT2/HIF1A/VEGFA/FOXO3/TP53/FOXO1	7
GO:0062013	BP	GO:0062013	positive regulation of small molecule metabolic process	7/209	154/18866	0.00166655	0.007556	0.00416878	SIRT1/HIF1A/NFKB1/IFNG/ARNT/FOXO1/PINK1	7
GO:0032411	BP	GO:0032411	positive regulation of transporter activity	6/209	114/18866	0.00170118	0.00770457	0.00425074	CCL2/IFNG/CCR2/PINK1/PRKCD/KIF5B	6
GO:0050768	BP	GO:0050768	negative regulation of neurogenesis	10/209	295/18866	0.00172487	0.00780336	0.00430525	CX3CL1/SIRT2/TP73/ULK2/FOXO3/TP53/NRG1/TSC1/PTEN/NRG3	10
GO:0001935	BP	GO:0001935	endothelial cell proliferation	8/209	199/18866	0.00172886	0.00781286	0.00431049	SIRT1/HIF1A/CCL2/VEGFA/RPTOR/ARNT/ERN1/MTOR	8
GO:0032928	BP	GO:0032928	regulation of superoxide anion generation	3/209	22/18866	0.00176678	0.00794954	0.0043859	GNAI3/EGFR/PRKCD	3
GO:0035024	BP	GO:0035024	negative regulation of Rho protein signal transduction	3/209	22/18866	0.00176678	0.00794954	0.0043859	ITGA3/ITGB1/DLC1	3
GO:0050765	BP	GO:0050765	negative regulation of phagocytosis	3/209	22/18866	0.00176678	0.00794954	0.0043859	ATG5/ATG3/PTEN	3
GO:2000479	BP	GO:2000479	regulation of cAMP-dependent protein kinase activity	3/209	22/18866	0.00176678	0.00794954	0.0043859	SIRT1/PRKAR1A/SESN2	3
GO:0062012	BP	GO:0062012	regulation of small molecule metabolic process	13/209	456/18866	0.00178036	0.00800197	0.00441482	MBTPS2/SIRT1/HIF1A/NFKB1/IFNG/SESN2/TP53/ARNT/PARP1/FOXO1/PINK1/CLN3/MTOR	13
GO:0030902	BP	GO:0030902	hindbrain development	7/209	156/18866	0.00179391	0.00803852	0.00443499	HSPA5/ATIC/TP53/ITGB1/GRID2/DLC1/BCL2	7
GO:1901861	BP	GO:1901861	regulation of muscle tissue development	7/209	156/18866	0.00179391	0.00803852	0.00443499	SIRT2/TP73/MAPK1/NRG1/BCL2/PTEN/MTOR	7
GO:0007080	BP	GO:0007080	mitotic metaphase plate congression	4/209	47/18866	0.00179819	0.00803852	0.00443499	CHMP2B/CHMP4B/RAB11A/BECN1	4
GO:0022602	BP	GO:0022602	ovulation cycle process	4/209	47/18866	0.00179819	0.00803852	0.00443499	HSPA5/SIRT1/FOXO3/CASP3	4
GO:0042551	BP	GO:0042551	neuron maturation	4/209	47/18866	0.00179819	0.00803852	0.00443499	CX3CL1/RB1/BCL2/MTOR	4
GO:0043462	BP	GO:0043462	regulation of ATPase activity	5/209	79/18866	0.00184495	0.00823867	0.00454541	GABARAPL2/SIRT1/DNAJB1/TP53/TSC1	5
GO:0010770	BP	GO:0010770	positive regulation of cell morphogenesis involved in differentiation	7/209	157/18866	0.00186035	0.00828958	0.0045735	EEF2K/RAB11A/VEGFA/STK11/VAMP7/RAC1/P4HB	7
GO:0048634	BP	GO:0048634	regulation of muscle organ development	7/209	157/18866	0.00186035	0.00828958	0.0045735	SIRT2/TP73/MAPK1/NRG1/BCL2/PTEN/MTOR	7
GO:0007179	BP	GO:0007179	transforming growth factor beta receptor signaling pathway	8/209	202/18866	0.00189889	0.0084522	0.00466322	ITGA3/HSPA5/HSP90AB1/SIRT1/STK11/TP53/PARP1/FOS	8
GO:0051341	BP	GO:0051341	regulation of oxidoreductase activity	6/209	117/18866	0.00194132	0.008629	0.00476077	GNAI3/HDAC6/HIF1A/NFKB1/IFNG/EGFR	6
GO:0009409	BP	GO:0009409	response to cold	4/209	48/18866	0.00194486	0.008629	0.00476077	CASP8/FOXO1/FOS/EIF2AK3	4
GO:0042220	BP	GO:0042220	response to cocaine	4/209	48/18866	0.00194486	0.008629	0.00476077	HSPA5/HSP90AB1/FADD/MTOR	4
GO:0048678	BP	GO:0048678	response to axon injury	5/209	80/18866	0.00195052	0.00864487	0.00476952	BAX/FKBP1B/BCL2/PTEN/BNIP3	5
GO:1901991	BP	GO:1901991	negative regulation of mitotic cell cycle phase transition	9/209	251/18866	0.00199156	0.00881735	0.00486468	BAX/CCL2/CDKN1B/CDKN1A/RB1/TP53/CDKN2A/BCL2/PTEN	9
GO:0048638	BP	GO:0048638	regulation of developmental growth	11/209	353/18866	0.00200189	0.00884689	0.00488098	TP73/ULK2/MAPK1/RAB11A/CDKN1B/VEGFA/CXCR4/CDKN1A/BCL2/PTEN/MTOR	11
GO:0000002	BP	GO:0000002	mitochondrial genome maintenance	3/209	23/18866	0.00201532	0.00884689	0.00488098	SESN2/TP53/PARP1	3
GO:0002052	BP	GO:0002052	positive regulation of neuroblast proliferation	3/209	23/18866	0.00201532	0.00884689	0.00488098	CX3CL1/HIF1A/VEGFA	3
GO:0035162	BP	GO:0035162	embryonic hemopoiesis	3/209	23/18866	0.00201532	0.00884689	0.00488098	HIF1A/VEGFA/ATF4	3
GO:0045649	BP	GO:0045649	regulation of macrophage differentiation	3/209	23/18866	0.00201532	0.00884689	0.00488098	CASP8/RB1/FADD	3
GO:0060547	BP	GO:0060547	negative regulation of necrotic cell death	3/209	23/18866	0.00201532	0.00884689	0.00488098	CFLAR/CASP8/FADD	3
GO:0072677	BP	GO:0072677	eosinophil migration	3/209	23/18866	0.00201532	0.00884689	0.00488098	CX3CL1/DAPK2/CCL2	3
GO:0090343	BP	GO:0090343	positive regulation of cell aging	3/209	23/18866	0.00201532	0.00884689	0.00488098	SIRT1/TP53/CDKN2A	3
GO:0021987	BP	GO:0021987	cerebral cortex development	6/209	118/18866	0.00202681	0.00888792	0.00490362	BAX/HIF1A/ATIC/EGFR/TSC1/BNIP3	6
GO:0071560	BP	GO:0071560	cellular response to transforming growth factor beta stimulus	9/209	252/18866	0.00204595	0.0089624	0.00494471	CFLAR/ITGA3/HSPA5/HSP90AB1/SIRT1/STK11/TP53/PARP1/FOS	9
GO:0021766	BP	GO:0021766	hippocampus development	5/209	81/18866	0.00206044	0.00899731	0.00496397	HDAC1/CASP3/TSC1/KIF5B/PTEN	5
GO:0051279	BP	GO:0051279	regulation of release of sequestered calcium ion into cytosol	5/209	81/18866	0.00206044	0.00899731	0.00496397	CX3CL1/ATG5/BAX/FKBP1A/FKBP1B	5
GO:0071158	BP	GO:0071158	positive regulation of cell cycle arrest	5/209	81/18866	0.00206044	0.00899731	0.00496397	TP73/BAX/CDKN1B/CDKN1A/TP53	5
GO:0030850	BP	GO:0030850	prostate gland development	4/209	49/18866	0.00209959	0.0091382	0.0050417	TP63/CDKN1B/STK11/PTEN	4
GO:0031279	BP	GO:0031279	regulation of cyclase activity	4/209	49/18866	0.00209959	0.0091382	0.0050417	GNAI3/MAPK3/MAPK8/CCR2	4
GO:0045058	BP	GO:0045058	T cell selection	4/209	49/18866	0.00209959	0.0091382	0.0050417	ATG5/STK11/BCL2/MTOR	4
GO:0051924	BP	GO:0051924	regulation of calcium ion transport	9/209	253/18866	0.00210152	0.0091382	0.0050417	CX3CL1/BAK1/ATG5/BAX/FKBP1A/CCL2/FKBP1B/CXCR4/BCL2	9
GO:0046890	BP	GO:0046890	regulation of lipid biosynthetic process	8/209	207/18866	0.00221135	0.0096057	0.00529963	MBTPS2/SIRT1/NFKB1/IFNG/CAPN2/PRKCD/SPHK1/MTOR	8
GO:0043467	BP	GO:0043467	regulation of generation of precursor metabolites and energy	7/209	162/18866	0.00222174	0.00964072	0.00531895	HIF1A/IFNG/TP53/ARNT/PINK1/BNIP3/MTOR	7
GO:0001774	BP	GO:0001774	microglial cell activation	4/209	50/18866	0.00226263	0.0097467	0.00537742	CX3CL1/NAMPT/IFNG/SPHK1	4
GO:0002269	BP	GO:0002269	leukocyte activation involved in inflammatory response	4/209	50/18866	0.00226263	0.0097467	0.00537742	CX3CL1/NAMPT/IFNG/SPHK1	4
GO:0045981	BP	GO:0045981	positive regulation of nucleotide metabolic process	4/209	50/18866	0.00226263	0.0097467	0.00537742	HIF1A/IFNG/ARNT/PINK1	4
GO:0050873	BP	GO:0050873	brown fat cell differentiation	4/209	50/18866	0.00226263	0.0097467	0.00537742	ITGA6/SIRT1/BNIP3/MTOR	4
GO:1900544	BP	GO:1900544	positive regulation of purine nucleotide metabolic process	4/209	50/18866	0.00226263	0.0097467	0.00537742	HIF1A/IFNG/ARNT/PINK1	4
GO:1903580	BP	GO:1903580	positive regulation of ATP metabolic process	4/209	50/18866	0.00226263	0.0097467	0.00537742	HIF1A/IFNG/ARNT/PINK1	4
GO:1903727	BP	GO:1903727	positive regulation of phospholipid metabolic process	4/209	50/18866	0.00226263	0.0097467	0.00537742	AMBRA1/CAPN2/PRKCD/PIK3R4	4
GO:0045766	BP	GO:0045766	positive regulation of angiogenesis	8/209	208/18866	0.00227843	0.00975997	0.00538474	CX3CL1/SIRT1/HIF1A/VEGFA/NFE2L2/CXCR4/ITGB1/SPHK1	8
GO:1902905	BP	GO:1902905	positive regulation of supramolecular fiber organization	8/209	208/18866	0.00227843	0.00975997	0.00538474	CX3CL1/NCKAP1/CDKN1B/RAC1/RB1/TSC1/MLST8/MTOR	8
GO:0010948	BP	GO:0010948	negative regulation of cell cycle process	11/209	359/18866	0.00228169	0.00975997	0.00538474	BAX/HSP90AB1/CCL2/PRKAR1A/CDKN1B/CDKN1A/RB1/TP53/CDKN2A/BCL2/PTEN	11
GO:0045821	BP	GO:0045821	positive regulation of glycolytic process	3/209	24/18866	0.00228455	0.00975997	0.00538474	HIF1A/IFNG/ARNT	3
GO:0070841	BP	GO:0070841	inclusion body assembly	3/209	24/18866	0.00228455	0.00975997	0.00538474	HDAC6/DNAJB1/BAG3	3
GO:1902993	BP	GO:1902993	positive regulation of amyloid precursor protein catabolic process	3/209	24/18866	0.00228455	0.00975997	0.00538474	IFNG/CASP3/RELA	3
GO:1903429	BP	GO:1903429	regulation of cell maturation	3/209	24/18866	0.00228455	0.00975997	0.00538474	SIRT2/BCL2/MTOR	3
GO:2000637	BP	GO:2000637	positive regulation of gene silencing by miRNA	3/209	24/18866	0.00228455	0.00975997	0.00538474	EIF4G1/TP53/EGFR	3
GO:0014855	BP	GO:0014855	striated muscle cell proliferation	5/209	83/18866	0.00229374	0.0097873	0.00539982	CFLAR/TP73/MAPK1/PRKAR1A/PTEN	5
GO:0007088	BP	GO:0007088	regulation of mitotic nuclear division	7/209	163/18866	0.0023001	0.0097873	0.00539982	SIRT2/CHMP2B/CHMP4B/CDKN1B/BECN1/RB1/SPHK1	7
GO:0030218	BP	GO:0030218	erythrocyte differentiation	6/209	121/18866	0.00230039	0.0097873	0.00539982	HIF1A/VEGFA/FOXO3/RB1/ARNT/CASP3	6
GO:0032612	BP	GO:0032612	interleukin-1 production	6/209	121/18866	0.00230039	0.0097873	0.00539982	CX3CL1/CASP8/NLRC4/IFNG/CASP1/SPHK1	6
GO:0043244	BP	GO:0043244	regulation of protein-containing complex disassembly	6/209	122/18866	0.0023975	0.01017	0.00561096	HDAC6/CALCOCO2/BNIP3/CLN3/UVRAG/IRGM	6
GO:0045471	BP	GO:0045471	response to ethanol	6/209	122/18866	0.0023975	0.01017	0.00561096	BAK1/CASP8/EEF2/RGS19/PTEN/EIF4EBP1	6
GO:0071559	BP	GO:0071559	response to transforming growth factor beta	9/209	258/18866	0.0023977	0.01017	0.00561096	CFLAR/ITGA3/HSPA5/HSP90AB1/SIRT1/STK11/TP53/PARP1/FOS	9
GO:0014031	BP	GO:0014031	mesenchymal cell development	5/209	84/18866	0.00241733	0.0102428	0.00565111	MAPK1/HIF1A/MAPK3/NRG1/BCL2	5
GO:0032873	BP	GO:0032873	negative regulation of stress-activated MAPK cascade	4/209	51/18866	0.00243418	0.0102721	0.00566731	MAPK8IP1/MYC/FOXO1/PINK1	4
GO:0048146	BP	GO:0048146	positive regulation of fibroblast proliferation	4/209	51/18866	0.00243418	0.0102721	0.00566731	CDKN1A/MYC/EGFR/SPHK1	4
GO:0070303	BP	GO:0070303	negative regulation of stress-activated protein kinase signaling cascade	4/209	51/18866	0.00243418	0.0102721	0.00566731	MAPK8IP1/MYC/FOXO1/PINK1	4
GO:1903573	BP	GO:1903573	negative regulation of response to endoplasmic reticulum stress	4/209	51/18866	0.00243418	0.0102721	0.00566731	HSPA5/PPP1R15A/DNAJB9/BCL2L1	4
GO:0090287	BP	GO:0090287	regulation of cellular response to growth factor stimulus	10/209	310/18866	0.00247527	0.0104349	0.00575713	CFLAR/ITGA3/HSPA5/HSP90AB1/SIRT1/HIF1A/STK11/TP53/ARNT/HGS	10
GO:0048675	BP	GO:0048675	axon extension	6/209	123/18866	0.00249765	0.0105186	0.00580327	ULK2/HSP90AB1/RAB11A/VEGFA/ITGB1/ULK1	6
GO:0010592	BP	GO:0010592	positive regulation of lamellipodium assembly	3/209	25/18866	0.00257505	0.0107462	0.00592887	NCKAP1/RAC1/MTOR	3
GO:0046697	BP	GO:0046697	decidualization	3/209	25/18866	0.00257505	0.0107462	0.00592887	MAPK1/MAPK3/CTSB	3
GO:0051894	BP	GO:0051894	positive regulation of focal adhesion assembly	3/209	25/18866	0.00257505	0.0107462	0.00592887	VEGFA/RAC1/TSC1	3
GO:0060148	BP	GO:0060148	positive regulation of posttranscriptional gene silencing	3/209	25/18866	0.00257505	0.0107462	0.00592887	EIF4G1/TP53/EGFR	3
GO:0060330	BP	GO:0060330	regulation of response to interferon-gamma	3/209	25/18866	0.00257505	0.0107462	0.00592887	HSP90AB1/IFNG/IRGM	3
GO:0060334	BP	GO:0060334	regulation of interferon-gamma-mediated signaling pathway	3/209	25/18866	0.00257505	0.0107462	0.00592887	HSP90AB1/IFNG/IRGM	3
GO:0060571	BP	GO:0060571	morphogenesis of an epithelial fold	3/209	25/18866	0.00257505	0.0107462	0.00592887	TP63/HIF1A/EGFR	3
GO:0060575	BP	GO:0060575	intestinal epithelial cell differentiation	3/209	25/18866	0.00257505	0.0107462	0.00592887	HIF1A/PTK6/CDKN1A	3
GO:2000679	BP	GO:2000679	positive regulation of transcription regulatory region DNA binding	3/209	25/18866	0.00257505	0.0107462	0.00592887	IFNG/RB1/PARP1	3
GO:0051101	BP	GO:0051101	regulation of DNA binding	6/209	124/18866	0.00260092	0.0108433	0.00598242	SIRT2/MAPK8/IFNG/RB1/PARP1/DDIT3	6
GO:0071622	BP	GO:0071622	regulation of granulocyte chemotaxis	4/209	52/18866	0.00261446	0.0108778	0.00600149	DAPK2/MAPK1/MAPK3/RAC1	4
GO:2000677	BP	GO:2000677	regulation of transcription regulatory region DNA binding	4/209	52/18866	0.00261446	0.0108778	0.00600149	IFNG/RB1/PARP1/DDIT3	4
GO:0007254	BP	GO:0007254	JNK cascade	8/209	213/18866	0.00263816	0.0109435	0.00603771	RB1CC1/MAPK9/MAP2K7/MAPK8/MAPK8IP1/EGFR/PINK1/ERN1	8
GO:0030073	BP	GO:0030073	insulin secretion	8/209	213/18866	0.00263816	0.0109435	0.00603771	HIF1A/IFNG/FKBP1B/RAF1/RAC1/CAPN10/ITPR1/KIF5B	8
GO:0090276	BP	GO:0090276	regulation of peptide hormone secretion	8/209	213/18866	0.00263816	0.0109435	0.00603771	HIF1A/IFNG/FKBP1B/RAC1/CAPN10/EGFR/ITPR1/KIF5B	8
GO:0035023	BP	GO:0035023	regulation of Rho protein signal transduction	5/209	86/18866	0.00267894	0.0111015	0.0061249	ITGA3/RAF1/RAC1/ITGB1/DLC1	5
GO:1903578	BP	GO:1903578	regulation of ATP metabolic process	6/209	125/18866	0.00270736	0.0112081	0.00618371	HIF1A/IFNG/TP53/ARNT/PARP1/PINK1	6
GO:0006006	BP	GO:0006006	glucose metabolic process	8/209	214/18866	0.00271516	0.0112292	0.00619533	SIRT1/GAPDH/ATF4/SESN2/TP53/FOXO1/GAA/MTOR	8
GO:0007018	BP	GO:0007018	microtubule-based movement	11/209	368/18866	0.00276021	0.0114041	0.00629184	HDAC6/HIF1A/HSPA8/STK11/VAMP7/RAB1A/PEX14/BAG3/KIF5B/LAMP1/CLN3	11
GO:0048863	BP	GO:0048863	stem cell differentiation	9/209	264/18866	0.00279594	0.0115245	0.00635826	EIF2AK2/TP63/TP73/MAPK1/HIF1A/MAPK3/NFE2L2/TP53/NRG1	9
GO:0032731	BP	GO:0032731	positive regulation of interleukin-1 beta production	4/209	53/18866	0.0028037	0.0115245	0.00635826	CASP8/NLRC4/IFNG/CASP1	4
GO:0043124	BP	GO:0043124	negative regulation of I-kappaB kinase/NF-kappaB signaling	4/209	53/18866	0.0028037	0.0115245	0.00635826	CASP8/SIRT1/USP10/HDAC1	4
GO:0045599	BP	GO:0045599	negative regulation of fat cell differentiation	4/209	53/18866	0.0028037	0.0115245	0.00635826	SIRT2/SIRT1/FOXO1/DDIT3	4
GO:2000772	BP	GO:2000772	regulation of cellular senescence	4/209	53/18866	0.0028037	0.0115245	0.00635826	SIRT1/NAMPT/TP53/CDKN2A	4
GO:0055002	BP	GO:0055002	striated muscle cell development	7/209	169/18866	0.00281605	0.0115245	0.00635826	CFLAR/ATG5/PRKAR1A/VEGFA/ITGB1/BCL2/MTOR	7
GO:0055007	BP	GO:0055007	cardiac muscle cell differentiation	6/209	126/18866	0.00281704	0.0115245	0.00635826	ATG5/VEGFA/ITGB1/NRG1/TSC1/MTOR	6
GO:0001942	BP	GO:0001942	hair follicle development	5/209	87/18866	0.00281716	0.0115245	0.00635826	TP63/HDAC1/EGFR/BCL2/RELA	5
GO:1904705	BP	GO:1904705	regulation of vascular associated smooth muscle cell proliferation	5/209	87/18866	0.00281716	0.0115245	0.00635826	GNAI3/CDKN1B/CDKN1A/PTEN/ERN1	5
GO:1990874	BP	GO:1990874	vascular associated smooth muscle cell proliferation	5/209	87/18866	0.00281716	0.0115245	0.00635826	GNAI3/CDKN1B/CDKN1A/PTEN/ERN1	5
GO:0001667	BP	GO:0001667	ameboidal-type cell migration	13/209	481/18866	0.00282767	0.0115561	0.00637569	ITGA3/HDAC6/SIRT1/HIF1A/RAB11A/IFNG/VEGFA/ARSB/NFE2L2/ITGB1/PTEN/CLN3/MTOR	13
GO:0050727	BP	GO:0050727	regulation of inflammatory response	12/209	425/18866	0.00286577	0.0116943	0.00645192	CX3CL1/NFKB1/IFNG/CCR2/VAMP7/CASP1/RB1/EGFR/PRKCD/RELA/SPHK1/CASP4	12
GO:0030522	BP	GO:0030522	intracellular receptor signaling pathway	9/209	265/18866	0.00286712	0.0116943	0.00645192	CASP8/TP63/HDAC6/SIRT1/HDAC1/ARNT/PARP1/RELA/IRGM	9
GO:0001783	BP	GO:0001783	B cell apoptotic process	3/209	26/18866	0.00288735	0.0117306	0.00647196	BAK1/BAX/PTEN	3
GO:0035235	BP	GO:0035235	ionotropic glutamate receptor signaling pathway	3/209	26/18866	0.00288735	0.0117306	0.00647196	GRID2/GRID1/CLN3	3
GO:0060765	BP	GO:0060765	regulation of androgen receptor signaling pathway	3/209	26/18866	0.00288735	0.0117306	0.00647196	HDAC6/SIRT1/HDAC1	3
GO:1905523	BP	GO:1905523	positive regulation of macrophage migration	3/209	26/18866	0.00288735	0.0117306	0.00647196	CX3CL1/MAPK1/MAPK3	3
GO:0032874	BP	GO:0032874	positive regulation of stress-activated MAPK cascade	7/209	170/18866	0.00291003	0.0118111	0.00651641	RB1CC1/EIF2AK2/MAP2K7/VEGFA/MAPK8IP1/SPHK1/ERN1	7
GO:0017015	BP	GO:0017015	regulation of transforming growth factor beta receptor signaling pathway	6/209	127/18866	0.00293001	0.011869	0.00654833	ITGA3/HSPA5/HSP90AB1/SIRT1/STK11/TP53	6
GO:0071621	BP	GO:0071621	granulocyte chemotaxis	6/209	127/18866	0.00293001	0.011869	0.00654833	CX3CL1/DAPK2/MAPK1/MAPK3/CCL2/RAC1	6
GO:0070098	BP	GO:0070098	chemokine-mediated signaling pathway	5/209	88/18866	0.00296047	0.0119807	0.00660993	CX3CL1/HIF1A/CCL2/CCR2/CXCR4	5
GO:0006968	BP	GO:0006968	cellular defense response	4/209	54/18866	0.00300211	0.0121255	0.00668983	CCR2/BECN1/ITGB1/RELA	4
GO:1901185	BP	GO:1901185	negative regulation of ERBB signaling pathway	4/209	54/18866	0.00300211	0.0121255	0.00668983	RAB7A/ERBB2/EGFR/HGS	4
GO:0007584	BP	GO:0007584	response to nutrient	7/209	171/18866	0.0030064	0.012131	0.00669287	ARSB/FKBP1B/EGFR/EEF2/PTEN/RELA/MTOR	7
GO:0046883	BP	GO:0046883	regulation of hormone secretion	9/209	267/18866	0.00301379	0.012149	0.0067028	HIF1A/IFNG/FKBP1B/VAMP7/RAC1/CAPN10/EGFR/ITPR1/KIF5B	9
GO:1903409	BP	GO:1903409	reactive oxygen species biosynthetic process	6/209	128/18866	0.00304634	0.0122683	0.00676861	CFLAR/HSP90AB1/IFNG/FOXO3/RAC1/MTOR	6
GO:0001906	BP	GO:0001906	cell killing	7/209	172/18866	0.00310519	0.01246	0.00687437	HSP90AB1/APOL1/IFNG/GAPDH/VAMP7/FADD/LAMP1	7
GO:0050714	BP	GO:0050714	positive regulation of protein secretion	7/209	172/18866	0.00310519	0.01246	0.00687437	HIF1A/IFNG/GAPDH/RAC1/CAPN10/EGFR/KIF5B	7
GO:0070304	BP	GO:0070304	positive regulation of stress-activated protein kinase signaling cascade	7/209	172/18866	0.00310519	0.01246	0.00687437	RB1CC1/EIF2AK2/MAP2K7/VEGFA/MAPK8IP1/SPHK1/ERN1	7
GO:0022404	BP	GO:0022404	molting cycle process	5/209	89/18866	0.00310897	0.01246	0.00687437	TP63/HDAC1/EGFR/BCL2/RELA	5
GO:0022405	BP	GO:0022405	hair cycle process	5/209	89/18866	0.00310897	0.01246	0.00687437	TP63/HDAC1/EGFR/BCL2/RELA	5
GO:0034101	BP	GO:0034101	erythrocyte homeostasis	6/209	129/18866	0.00316609	0.0126653	0.00698766	HIF1A/VEGFA/FOXO3/RB1/ARNT/CASP3	6
GO:0090596	BP	GO:0090596	sensory organ morphogenesis	9/209	269/18866	0.00316632	0.0126653	0.00698766	BAK1/BAX/MAPK1/HIF1A/MAPK3/VEGFA/HDAC1/ATF4/BCL2	9
GO:0099173	BP	GO:0099173	postsynapse organization	7/209	173/18866	0.00320644	0.0127647	0.00704252	ITGA3/CHMP2B/HDAC6/EEF2K/HSPA8/GRID2/PTEN	7
GO:0001954	BP	GO:0001954	positive regulation of cell-matrix adhesion	4/209	55/18866	0.0032099	0.0127647	0.00704252	CX3CL1/VEGFA/RAC1/TSC1	4
GO:0016233	BP	GO:0016233	telomere capping	4/209	55/18866	0.0032099	0.0127647	0.00704252	PRKCQ/MAP2K7/MAPK1/MAPK3	4
GO:0022029	BP	GO:0022029	telencephalon cell migration	4/209	55/18866	0.0032099	0.0127647	0.00704252	CXCR4/EGFR/NRG1/NRG3	4
GO:0050879	BP	GO:0050879	multicellular organismal movement	4/209	55/18866	0.0032099	0.0127647	0.00704252	ITPR1/EEF2/GAA/MTOR	4
GO:0050881	BP	GO:0050881	musculoskeletal movement	4/209	55/18866	0.0032099	0.0127647	0.00704252	ITPR1/EEF2/GAA/MTOR	4
GO:0008053	BP	GO:0008053	mitochondrial fusion	3/209	27/18866	0.00322199	0.0127647	0.00704252	BAK1/BAX/BNIP3	3
GO:0009651	BP	GO:0009651	response to salt stress	3/209	27/18866	0.00322199	0.0127647	0.00704252	BAX/HSP90AB1/TP53	3
GO:0060544	BP	GO:0060544	regulation of necroptotic process	3/209	27/18866	0.00322199	0.0127647	0.00704252	CFLAR/CASP8/FADD	3
GO:0062098	BP	GO:0062098	regulation of programmed necrotic cell death	3/209	27/18866	0.00322199	0.0127647	0.00704252	CFLAR/CASP8/FADD	3
GO:1901988	BP	GO:1901988	negative regulation of cell cycle phase transition	9/209	270/18866	0.00324484	0.012843	0.0070857	BAX/CCL2/CDKN1B/CDKN1A/RB1/TP53/CDKN2A/BCL2/PTEN	9
GO:0098773	BP	GO:0098773	skin epidermis development	5/209	90/18866	0.00326278	0.0129017	0.00711807	TP63/HDAC1/EGFR/BCL2/RELA	5
GO:0002064	BP	GO:0002064	epithelial cell development	8/209	221/18866	0.00330456	0.0130544	0.00720236	TP63/HIF1A/IKBKB/RHEB/VEGFA/CXCR4/CDKN1A/ATF4	8
GO:0017157	BP	GO:0017157	regulation of exocytosis	8/209	222/18866	0.00339629	0.0133913	0.0073882	RAB7A/IFNG/CCR2/VAMP7/RAB5A/RAB33B/HGS/LAMP1	8
GO:0097529	BP	GO:0097529	myeloid leukocyte migration	8/209	222/18866	0.00339629	0.0133913	0.0073882	CX3CL1/DAPK2/MAPK1/MAPK3/CCL2/VEGFA/CCR2/RAC1	8
GO:0046887	BP	GO:0046887	positive regulation of hormone secretion	6/209	131/18866	0.00341608	0.0134495	0.0074203	HIF1A/VAMP7/RAC1/CAPN10/EGFR/KIF5B	6
GO:0006094	BP	GO:0006094	gluconeogenesis	5/209	91/18866	0.00342198	0.0134495	0.0074203	SIRT1/GAPDH/ATF4/SESN2/FOXO1	5
GO:0060333	BP	GO:0060333	interferon-gamma-mediated signaling pathway	5/209	91/18866	0.00342198	0.0134495	0.0074203	HSP90AB1/IFNG/TP53/PRKCD/IRGM	5
GO:0006977	BP	GO:0006977	DNA damage response, signal transduction by p53 class mediator resulting in cell cycle arrest	4/209	56/18866	0.00342728	0.0134495	0.0074203	BAX/CDKN1B/CDKN1A/TP53	4
GO:1904645	BP	GO:1904645	response to amyloid-beta	4/209	56/18866	0.00342728	0.0134495	0.0074203	NAMPT/FOXO3/PARP1/CASP4	4
GO:0070371	BP	GO:0070371	ERK1 and ERK2 cascade	10/209	325/18866	0.00346802	0.0135965	0.0075014	CFLAR/CX3CL1/MAP2K7/MAPK1/MAPK3/CCL2/MYC/ERBB2/EGFR/PTEN	10
GO:0042476	BP	GO:0042476	odontogenesis	6/209	132/18866	0.00354644	0.0138908	0.00766379	TP63/BAX/ITGA6/HDAC1/NKX2-3/FOXO1	6
GO:0002360	BP	GO:0002360	T cell lineage commitment	3/209	28/18866	0.00357944	0.0139936	0.00772049	TP53/BCL2/MTOR	3
GO:0010458	BP	GO:0010458	exit from mitosis	3/209	28/18866	0.00357944	0.0139936	0.00772049	SIRT2/CHMP4B/CDKN1B	3
GO:0031058	BP	GO:0031058	positive regulation of histone modification	5/209	92/18866	0.0035867	0.0139956	0.00772159	SIRT1/MAPK3/VEGFA/TP53/PINK1	5
GO:0031341	BP	GO:0031341	regulation of cell killing	5/209	92/18866	0.0035867	0.0139956	0.00772159	HSP90AB1/IFNG/GAPDH/FADD/LAMP1	5
GO:0042743	BP	GO:0042743	hydrogen peroxide metabolic process	4/209	57/18866	0.00365446	0.0142065	0.00783795	HDAC6/RAC1/EGFR/PINK1	4
GO:0061178	BP	GO:0061178	regulation of insulin secretion involved in cellular response to glucose stimulus	4/209	57/18866	0.00365446	0.0142065	0.00783795	HIF1A/FKBP1B/RAC1/KIF5B	4
GO:0072431	BP	GO:0072431	signal transduction involved in mitotic G1 DNA damage checkpoint	4/209	57/18866	0.00365446	0.0142065	0.00783795	BAX/CDKN1B/CDKN1A/TP53	4
GO:1902400	BP	GO:1902400	intracellular signal transduction involved in G1 DNA damage checkpoint	4/209	57/18866	0.00365446	0.0142065	0.00783795	BAX/CDKN1B/CDKN1A/TP53	4
GO:0042177	BP	GO:0042177	negative regulation of protein catabolic process	6/209	133/18866	0.00368048	0.0142921	0.00788519	GABARAPL2/SIRT2/HSP90AB1/EGFR/NRG1/RELA	6
GO:1903050	BP	GO:1903050	regulation of proteolysis involved in cellular protein catabolic process	8/209	225/18866	0.00368338	0.0142921	0.00788519	GABARAPL2/MAPK9/SIRT2/HSP90AB1/NFE2L2/EDEM1/PINK1/PTEN	8
GO:0001701	BP	GO:0001701	in utero embryonic development	11/209	383/18866	0.00373547	0.0144806	0.0079892	CASP8/MAPK1/HIF1A/VEGFA/BIRC6/TP53/ARNT/EGFR/ITGB1/CAPN2/BCL2L1	11
GO:0007498	BP	GO:0007498	mesoderm development	6/209	134/18866	0.00381823	0.0147876	0.00815859	ITGA3/TP63/PRKAR1A/VEGFA/ITGB4/ITGB1	6
GO:0010656	BP	GO:0010656	negative regulation of muscle cell apoptotic process	4/209	58/18866	0.00389165	0.0150298	0.00829221	CFLAR/AMBRA1/NFE2L2/BAG3	4
GO:0021885	BP	GO:0021885	forebrain cell migration	4/209	58/18866	0.00389165	0.0150298	0.00829221	CXCR4/EGFR/NRG1/NRG3	4
GO:0031638	BP	GO:0031638	zymogen activation	4/209	58/18866	0.00389165	0.0150298	0.00829221	BAK1/CASP8/NLRC4/FADD	4
GO:0019319	BP	GO:0019319	hexose biosynthetic process	5/209	94/18866	0.00393309	0.0151334	0.00834938	SIRT1/GAPDH/ATF4/SESN2/FOXO1	5
GO:0030641	BP	GO:0030641	regulation of cellular pH	5/209	94/18866	0.00393309	0.0151334	0.00834938	RAB7A/MAPK1/MAPK3/BCL2/CLN3	5
GO:0098876	BP	GO:0098876	vesicle-mediated transport to the plasma membrane	5/209	94/18866	0.00393309	0.0151334	0.00834938	GOPC/VAMP3/RAB11A/VAMP7/CLN3	5
GO:1901992	BP	GO:1901992	positive regulation of mitotic cell cycle phase transition	5/209	94/18866	0.00393309	0.0151334	0.00834938	RAB11A/EIF4G1/RB1/RPTOR/EGFR	5
GO:0048873	BP	GO:0048873	homeostasis of number of cells within a tissue	3/209	29/18866	0.00396017	0.0151953	0.00838353	BAX/CCR2/BCL2	3
GO:0090344	BP	GO:0090344	negative regulation of cell aging	3/209	29/18866	0.00396017	0.0151953	0.00838353	SIRT1/NAMPT/PTEN	3
GO:0150117	BP	GO:0150117	positive regulation of cell-substrate junction organization	3/209	29/18866	0.00396017	0.0151953	0.00838353	VEGFA/RAC1/TSC1	3
GO:1901342	BP	GO:1901342	regulation of vasculature development	12/209	444/18866	0.0040661	0.0155873	0.0085998	CFLAR/CX3CL1/SIRT1/HIF1A/VEGFA/NFE2L2/CCR2/CXCR4/ERBB2/ITGB1/SPHK1/HGS	12
GO:0050920	BP	GO:0050920	regulation of chemotaxis	8/209	229/18866	0.00409501	0.0156831	0.00865265	DAPK2/MAPK1/MAPK3/CCL2/VEGFA/CCR2/CXCR4/RAC1	8
GO:0050671	BP	GO:0050671	positive regulation of lymphocyte proliferation	6/209	136/18866	0.00410518	0.0156831	0.00865265	PRKCQ/CD46/CCR2/CDKN1A/FADD/BCL2	6
GO:0048736	BP	GO:0048736	appendage development	7/209	181/18866	0.00411001	0.0156831	0.00865265	BAK1/TP63/BAX/ITGA6/PRKAB1/HDAC1/ITGB4	7
GO:0050796	BP	GO:0050796	regulation of insulin secretion	7/209	181/18866	0.00411001	0.0156831	0.00865265	HIF1A/IFNG/FKBP1B/RAC1/CAPN10/ITPR1/KIF5B	7
GO:0060173	BP	GO:0060173	limb development	7/209	181/18866	0.00411001	0.0156831	0.00865265	BAK1/TP63/BAX/ITGA6/PRKAB1/HDAC1/ITGB4	7
GO:0031102	BP	GO:0031102	neuron projection regeneration	4/209	59/18866	0.00413905	0.0157216	0.00867386	FKBP1B/BCL2/PTEN/ULK1	4
GO:0031663	BP	GO:0031663	lipopolysaccharide-mediated signaling pathway	4/209	59/18866	0.00413905	0.0157216	0.00867386	CX3CL1/MAPK1/MAPK3/CCL2	4
GO:0072413	BP	GO:0072413	signal transduction involved in mitotic cell cycle checkpoint	4/209	59/18866	0.00413905	0.0157216	0.00867386	BAX/CDKN1B/CDKN1A/TP53	4
GO:1902402	BP	GO:1902402	signal transduction involved in mitotic DNA damage checkpoint	4/209	59/18866	0.00413905	0.0157216	0.00867386	BAX/CDKN1B/CDKN1A/TP53	4
GO:1902403	BP	GO:1902403	signal transduction involved in mitotic DNA integrity checkpoint	4/209	59/18866	0.00413905	0.0157216	0.00867386	BAX/CDKN1B/CDKN1A/TP53	4
GO:0032273	BP	GO:0032273	positive regulation of protein polymerization	6/209	137/18866	0.00425449	0.0161305	0.00889945	NCKAP1/CDKN1B/RAC1/PINK1/MLST8/MTOR	6
GO:0032946	BP	GO:0032946	positive regulation of mononuclear cell proliferation	6/209	137/18866	0.00425449	0.0161305	0.00889945	PRKCQ/CD46/CCR2/CDKN1A/FADD/BCL2	6
GO:0055001	BP	GO:0055001	muscle cell development	7/209	183/18866	0.00436337	0.0164727	0.0090883	CFLAR/ATG5/PRKAR1A/VEGFA/ITGB1/BCL2/MTOR	7
GO:0120032	BP	GO:0120032	regulation of plasma membrane bounded cell projection assembly	7/209	183/18866	0.00436337	0.0164727	0.0090883	ATG5/NCKAP1/RAC1/RAB5A/ATG3/PRKCD/MTOR	7
GO:0033137	BP	GO:0033137	negative regulation of peptidyl-serine phosphorylation	3/209	30/18866	0.00436464	0.0164727	0.0090883	BAK1/BAX/PTEN	3
GO:0048147	BP	GO:0048147	negative regulation of fibroblast proliferation	3/209	30/18866	0.00436464	0.0164727	0.0090883	BAX/MYC/TP53	3
GO:0060055	BP	GO:0060055	angiogenesis involved in wound healing	3/209	30/18866	0.00436464	0.0164727	0.0090883	CX3CL1/VEGFA/CXCR4	3
GO:0006893	BP	GO:0006893	Golgi to plasma membrane transport	4/209	60/18866	0.00439687	0.0165191	0.0091139	GOPC/VAMP3/VAMP7/CLN3	4
GO:0032515	BP	GO:0032515	negative regulation of phosphoprotein phosphatase activity	4/209	60/18866	0.00439687	0.0165191	0.0091139	PPP1R15A/FKBP1A/IKBKB/FKBP1B	4
GO:0032732	BP	GO:0032732	positive regulation of interleukin-1 production	4/209	60/18866	0.00439687	0.0165191	0.0091139	CASP8/NLRC4/IFNG/CASP1	4
GO:0043388	BP	GO:0043388	positive regulation of DNA binding	4/209	60/18866	0.00439687	0.0165191	0.0091139	SIRT2/IFNG/RB1/PARP1	4
GO:1903428	BP	GO:1903428	positive regulation of reactive oxygen species biosynthetic process	4/209	60/18866	0.00439687	0.0165191	0.0091139	HSP90AB1/IFNG/FOXO3/MTOR	4
GO:0001822	BP	GO:0001822	kidney development	9/209	283/18866	0.00441209	0.0165613	0.00913716	CFLAR/ITGA3/TP73/BAX/VEGFA/MYC/TSC1/FADD/BCL2	9
GO:0001936	BP	GO:0001936	regulation of endothelial cell proliferation	7/209	184/18866	0.0044944	0.0167874	0.00926191	SIRT1/HIF1A/CCL2/VEGFA/RPTOR/ARNT/MTOR	7
GO:0042100	BP	GO:0042100	B cell proliferation	5/209	97/18866	0.00449663	0.0167874	0.00926191	BAX/CDKN1A/PRKCD/CASP3/BCL2	5
GO:0071674	BP	GO:0071674	mononuclear cell migration	5/209	97/18866	0.00449663	0.0167874	0.00926191	CX3CL1/MAPK1/MAPK3/CCL2/CCR2	5
GO:1901184	BP	GO:1901184	regulation of ERBB signaling pathway	5/209	97/18866	0.00449663	0.0167874	0.00926191	RAB7A/PTK6/ERBB2/EGFR/HGS	5
GO:1990868	BP	GO:1990868	response to chemokine	5/209	97/18866	0.00449663	0.0167874	0.00926191	CX3CL1/HIF1A/CCL2/CCR2/CXCR4	5
GO:1990869	BP	GO:1990869	cellular response to chemokine	5/209	97/18866	0.00449663	0.0167874	0.00926191	CX3CL1/HIF1A/CCL2/CCR2/CXCR4	5
GO:0002433	BP	GO:0002433	immune response-regulating cell surface receptor signaling pathway involved in phagocytosis	6/209	139/18866	0.0045651	0.0170124	0.00938603	NCKAP1/HSP90AB1/MAPK1/MAPK3/RAC1/PRKCD	6
GO:0038096	BP	GO:0038096	Fc-gamma receptor signaling pathway involved in phagocytosis	6/209	139/18866	0.0045651	0.0170124	0.00938603	NCKAP1/HSP90AB1/MAPK1/MAPK3/RAC1/PRKCD	6
GO:0060491	BP	GO:0060491	regulation of cell projection assembly	7/209	185/18866	0.00462837	0.0172327	0.00950757	ATG5/NCKAP1/RAC1/RAB5A/ATG3/PRKCD/MTOR	7
GO:0031343	BP	GO:0031343	positive regulation of cell killing	4/209	61/18866	0.00466529	0.0173079	0.00954909	IFNG/GAPDH/FADD/LAMP1	4
GO:0051310	BP	GO:0051310	metaphase plate congression	4/209	61/18866	0.00466529	0.0173079	0.00954909	CHMP2B/CHMP4B/RAB11A/BECN1	4
GO:0090303	BP	GO:0090303	positive regulation of wound healing	4/209	61/18866	0.00466529	0.0173079	0.00954909	NFE2L2/CXCR4/ITGB1/MTOR	4
GO:1903902	BP	GO:1903902	positive regulation of viral life cycle	4/209	61/18866	0.00466529	0.0173079	0.00954909	CHMP2B/CHMP4B/HSPA8/P4HB	4
GO:0014020	BP	GO:0014020	primary neural tube formation	5/209	98/18866	0.00469662	0.0174086	0.00960461	HIF1A/TSC2/CASP3/DLC1/TSC1	5
GO:0140014	BP	GO:0140014	mitotic nuclear division	9/209	286/18866	0.00472297	0.0174906	0.00964987	SIRT2/CHMP2B/BIRC5/CHMP4B/RAB11A/CDKN1B/BECN1/RB1/SPHK1	9
GO:0045444	BP	GO:0045444	fat cell differentiation	8/209	235/18866	0.00477797	0.0176627	0.00974483	SIRT2/ITGA6/HDAC6/SIRT1/FOXO1/DDIT3/BNIP3/MTOR	8
GO:1903039	BP	GO:1903039	positive regulation of leukocyte cell-cell adhesion	8/209	235/18866	0.00477797	0.0176627	0.00974483	PRKCQ/CCL2/IFNG/CD46/CCR2/RAC1/FADD/RELA	8
GO:0045948	BP	GO:0045948	positive regulation of translational initiation	3/209	31/18866	0.00479326	0.017672	0.00974992	PPP1R15A/RPS6KB1/MTOR	3
GO:0070229	BP	GO:0070229	negative regulation of lymphocyte apoptotic process	3/209	31/18866	0.00479326	0.017672	0.00974992	PRKCQ/HIF1A/FADD	3
GO:1902253	BP	GO:1902253	regulation of intrinsic apoptotic signaling pathway by p53 class mediator	3/209	31/18866	0.00479326	0.017672	0.00974992	SIRT1/TP53/BCL2	3
GO:0006626	BP	GO:0006626	protein targeting to mitochondrion	5/209	99/18866	0.00490285	0.0180279	0.00994629	BID/SH3GLB1/BNIP3L/BAG3/PINK1	5
GO:0043255	BP	GO:0043255	regulation of carbohydrate biosynthetic process	5/209	99/18866	0.00490285	0.0180279	0.00994629	SIRT1/NFKB1/SESN2/FOXO1/MTOR	5
GO:0090277	BP	GO:0090277	positive regulation of peptide hormone secretion	5/209	99/18866	0.00490285	0.0180279	0.00994629	HIF1A/RAC1/CAPN10/EGFR/KIF5B	5
GO:0007405	BP	GO:0007405	neuroblast proliferation	4/209	62/18866	0.00494452	0.0181489	0.0100131	CX3CL1/HIF1A/VEGFA/TP53	4
GO:0032233	BP	GO:0032233	positive regulation of actin filament bundle assembly	4/209	62/18866	0.00494452	0.0181489	0.0100131	CX3CL1/RAC1/TSC1/MTOR	4
GO:0038094	BP	GO:0038094	Fc-gamma receptor signaling pathway	6/209	142/18866	0.00506194	0.0185634	0.0102418	NCKAP1/HSP90AB1/MAPK1/MAPK3/RAC1/PRKCD	6
GO:0046364	BP	GO:0046364	monosaccharide biosynthetic process	5/209	100/18866	0.00511543	0.018567	0.0102437	SIRT1/GAPDH/ATF4/SESN2/FOXO1	5
GO:0050848	BP	GO:0050848	regulation of calcium-mediated signaling	5/209	100/18866	0.00511543	0.018567	0.0102437	FKBP1A/FKBP1B/ITPR1/NRG1/MTOR	5
GO:0051271	BP	GO:0051271	negative regulation of cellular component movement	11/209	400/18866	0.00515558	0.018567	0.0102437	CX3CL1/CCL2/CDKN1B/NFE2L2/FOXO3/NRG1/IL24/DLC1/BCL2/PTEN/NRG3	11
GO:0010749	BP	GO:0010749	regulation of nitric oxide mediated signal transduction	2/209	10/18866	0.00518388	0.018567	0.0102437	VEGFA/EGFR	2
GO:0010998	BP	GO:0010998	regulation of translational initiation by eIF2 alpha phosphorylation	2/209	10/18866	0.00518388	0.018567	0.0102437	EIF2AK2/EIF2AK3	2
GO:0014041	BP	GO:0014041	regulation of neuron maturation	2/209	10/18866	0.00518388	0.018567	0.0102437	BCL2/MTOR	2
GO:0032070	BP	GO:0032070	regulation of deoxyribonuclease activity	2/209	10/18866	0.00518388	0.018567	0.0102437	SIRT1/PRKCD	2
GO:0034350	BP	GO:0034350	regulation of glial cell apoptotic process	2/209	10/18866	0.00518388	0.018567	0.0102437	CCL2/PRKCD	2
GO:0034975	BP	GO:0034975	protein folding in endoplasmic reticulum	2/209	10/18866	0.00518388	0.018567	0.0102437	HSPA5/CANX	2
GO:0045348	BP	GO:0045348	positive regulation of MHC class II biosynthetic process	2/209	10/18866	0.00518388	0.018567	0.0102437	SIRT1/IFNG	2
GO:0045793	BP	GO:0045793	positive regulation of cell size	2/209	10/18866	0.00518388	0.018567	0.0102437	RB1CC1/HSP90AB1	2
GO:0051409	BP	GO:0051409	response to nitrosative stress	2/209	10/18866	0.00518388	0.018567	0.0102437	ATG5/DDIT3	2
GO:0060068	BP	GO:0060068	vagina development	2/209	10/18866	0.00518388	0.018567	0.0102437	BAK1/BAX	2
GO:0060768	BP	GO:0060768	regulation of epithelial cell proliferation involved in prostate gland development	2/209	10/18866	0.00518388	0.018567	0.0102437	CDKN1B/STK11	2
GO:0090385	BP	GO:0090385	phagosome-lysosome fusion	2/209	10/18866	0.00518388	0.018567	0.0102437	RAB7A/CLN3	2
GO:0097050	BP	GO:0097050	type B pancreatic cell apoptotic process	2/209	10/18866	0.00518388	0.018567	0.0102437	EIF2S1/CAPN10	2
GO:0097494	BP	GO:0097494	regulation of vesicle size	2/209	10/18866	0.00518388	0.018567	0.0102437	RAB11A/RAB5A	2
GO:0098779	BP	GO:0098779	positive regulation of mitophagy in response to mitochondrial depolarization	2/209	10/18866	0.00518388	0.018567	0.0102437	HDAC6/PINK1	2
GO:1901725	BP	GO:1901725	regulation of histone deacetylase activity	2/209	10/18866	0.00518388	0.018567	0.0102437	VEGFA/PINK1	2
GO:1902237	BP	GO:1902237	positive regulation of endoplasmic reticulum stress-induced intrinsic apoptotic signaling pathway	2/209	10/18866	0.00518388	0.018567	0.0102437	SIRT1/DDIT3	2
GO:1903897	BP	GO:1903897	regulation of PERK-mediated unfolded protein response	2/209	10/18866	0.00518388	0.018567	0.0102437	HSPA5/PPP1R15A	2
GO:1904672	BP	GO:1904672	regulation of somatic stem cell population maintenance	2/209	10/18866	0.00518388	0.018567	0.0102437	TP63/MYC	2
GO:1990253	BP	GO:1990253	cellular response to leucine starvation	2/209	10/18866	0.00518388	0.018567	0.0102437	SESN2/MTOR	2
GO:1990416	BP	GO:1990416	cellular response to brain-derived neurotrophic factor stimulus	2/209	10/18866	0.00518388	0.018567	0.0102437	EEF2K/EEF2	2
GO:2000109	BP	GO:2000109	regulation of macrophage apoptotic process	2/209	10/18866	0.00518388	0.018567	0.0102437	SIRT1/CDKN2A	2
GO:2000271	BP	GO:2000271	positive regulation of fibroblast apoptotic process	2/209	10/18866	0.00518388	0.018567	0.0102437	BID/TP63	2
GO:2000786	BP	GO:2000786	positive regulation of autophagosome assembly	2/209	10/18866	0.00518388	0.018567	0.0102437	SH3GLB1/ULK1	2
GO:0010830	BP	GO:0010830	regulation of myotube differentiation	4/209	63/18866	0.00523476	0.01863	0.0102785	CFLAR/CAPN2/BCL2/MTOR	4
GO:0031571	BP	GO:0031571	mitotic G1 DNA damage checkpoint	4/209	63/18866	0.00523476	0.01863	0.0102785	BAX/CDKN1B/CDKN1A/TP53	4
GO:0045598	BP	GO:0045598	regulation of fat cell differentiation	6/209	143/18866	0.00523605	0.01863	0.0102785	SIRT2/HDAC6/SIRT1/FOXO1/DDIT3/MTOR	6
GO:0010165	BP	GO:0010165	response to X-ray	3/209	32/18866	0.00524643	0.01863	0.0102785	CDKN1A/TP53/CASP3	3
GO:0035456	BP	GO:0035456	response to interferon-beta	3/209	32/18866	0.00524643	0.01863	0.0102785	CAPN2/IRGM/IKBKE	3
GO:0050849	BP	GO:0050849	negative regulation of calcium-mediated signaling	3/209	32/18866	0.00524643	0.01863	0.0102785	FKBP1B/ITPR1/MTOR	3
GO:0051968	BP	GO:0051968	positive regulation of synaptic transmission, glutamatergic	3/209	32/18866	0.00524643	0.01863	0.0102785	CCL2/CCR2/EGFR	3
GO:0071353	BP	GO:0071353	cellular response to interleukin-4	3/209	32/18866	0.00524643	0.01863	0.0102785	HSPA5/HSP90AB1/IL24	3
GO:1901889	BP	GO:1901889	negative regulation of cell junction assembly	3/209	32/18866	0.00524643	0.01863	0.0102785	IKBKB/DLC1/PTEN	3
GO:1903959	BP	GO:1903959	regulation of anion transmembrane transport	3/209	32/18866	0.00524643	0.01863	0.0102785	GOPC/ITGB1/MTOR	3
GO:0072001	BP	GO:0072001	renal system development	9/209	292/18866	0.00539576	0.0191439	0.010562	CFLAR/ITGA3/TP73/BAX/VEGFA/MYC/TSC1/FADD/BCL2	9
GO:0032886	BP	GO:0032886	regulation of microtubule-based process	8/209	240/18866	0.0054112	0.0191822	0.0105832	CHMP2B/HDAC6/CHMP4B/CDKN1B/STK11/RAC1/ERBB2/LAMP1	8
GO:0045765	BP	GO:0045765	regulation of angiogenesis	11/209	403/18866	0.00544553	0.0192874	0.0106412	CX3CL1/SIRT1/HIF1A/VEGFA/NFE2L2/CCR2/CXCR4/ERBB2/ITGB1/SPHK1/HGS	11
GO:0044783	BP	GO:0044783	G1 DNA damage checkpoint	4/209	64/18866	0.00553618	0.0195583	0.0107907	BAX/CDKN1B/CDKN1A/TP53	4
GO:0044819	BP	GO:0044819	mitotic G1/S transition checkpoint	4/209	64/18866	0.00553618	0.0195583	0.0107907	BAX/CDKN1B/CDKN1A/TP53	4
GO:0051898	BP	GO:0051898	negative regulation of protein kinase B signaling	4/209	64/18866	0.00553618	0.0195583	0.0107907	SIRT1/TSC2/PTEN/DDIT3	4
GO:0009306	BP	GO:0009306	protein secretion	12/209	462/18866	0.00554821	0.0195842	0.0108049	PIK3C3/HIF1A/IFNG/GAPDH/FKBP1B/CANX/RAF1/RAC1/CAPN10/EGFR/ITPR1/KIF5B	12
GO:0055024	BP	GO:0055024	regulation of cardiac muscle tissue development	5/209	102/18866	0.00556004	0.0196092	0.0108187	TP73/MAPK1/NRG1/PTEN/MTOR	5
GO:0002431	BP	GO:0002431	Fc receptor mediated stimulatory signaling pathway	6/209	145/18866	0.00559738	0.0197241	0.0108821	NCKAP1/HSP90AB1/MAPK1/MAPK3/RAC1/PRKCD	6
GO:0035592	BP	GO:0035592	establishment of protein localization to extracellular region	12/209	463/18866	0.00564171	0.0198634	0.010959	PIK3C3/HIF1A/IFNG/GAPDH/FKBP1B/CANX/RAF1/RAC1/CAPN10/EGFR/ITPR1/KIF5B	12
GO:0010039	BP	GO:0010039	response to iron ion	3/209	33/18866	0.00572452	0.0200697	0.0110728	HIF1A/MAP1LC3A/BCL2	3
GO:0045920	BP	GO:0045920	negative regulation of exocytosis	3/209	33/18866	0.00572452	0.0200697	0.0110728	RAB7A/CCR2/RAB33B	3
GO:0051984	BP	GO:0051984	positive regulation of chromosome segregation	3/209	33/18866	0.00572452	0.0200697	0.0110728	SIRT2/BECN1/RB1	3
GO:1902003	BP	GO:1902003	regulation of amyloid-beta formation	3/209	33/18866	0.00572452	0.0200697	0.0110728	IFNG/CASP3/RELA	3
GO:1902745	BP	GO:1902745	positive regulation of lamellipodium organization	3/209	33/18866	0.00572452	0.0200697	0.0110728	NCKAP1/RAC1/MTOR	3
GO:0002696	BP	GO:0002696	positive regulation of leukocyte activation	11/209	406/18866	0.00574822	0.0201358	0.0111093	PRKCQ/CCL2/IFNG/CD46/CCR2/VAMP7/CDKN1A/RAC1/FADD/BCL2/LAMP1	11
GO:0048813	BP	GO:0048813	dendrite morphogenesis	6/209	146/18866	0.00578473	0.0202217	0.0111567	HDAC6/EEF2K/STK11/VAMP7/ITGB1/PTEN	6
GO:0006885	BP	GO:0006885	regulation of pH	5/209	103/18866	0.00579228	0.0202217	0.0111567	RAB7A/MAPK1/MAPK3/BCL2/CLN3	5
GO:0070498	BP	GO:0070498	interleukin-1-mediated signaling pathway	5/209	103/18866	0.00579228	0.0202217	0.0111567	MAPK3/IKBKB/NFKB1/SQSTM1/RELA	5
GO:1901890	BP	GO:1901890	positive regulation of cell junction assembly	5/209	103/18866	0.00579228	0.0202217	0.0111567	EEF2K/VEGFA/RAC1/GRID2/TSC1	5
GO:0030336	BP	GO:0030336	negative regulation of cell migration	10/209	350/18866	0.00580239	0.0202376	0.0111654	CX3CL1/CCL2/NFE2L2/FOXO3/NRG1/IL24/DLC1/BCL2/PTEN/NRG3	10
GO:0002793	BP	GO:0002793	positive regulation of peptide secretion	7/209	193/18866	0.00581147	0.0202376	0.0111654	HIF1A/IFNG/GAPDH/RAC1/CAPN10/EGFR/KIF5B	7
GO:0061136	BP	GO:0061136	regulation of proteasomal protein catabolic process	7/209	193/18866	0.00581147	0.0202376	0.0111654	GABARAPL2/MAPK9/SIRT2/HSP90AB1/NFE2L2/EDEM1/PINK1	7
GO:0035308	BP	GO:0035308	negative regulation of protein dephosphorylation	4/209	65/18866	0.00584897	0.020334	0.0112186	PPP1R15A/FKBP1A/IKBKB/FKBP1B	4
GO:0090307	BP	GO:0090307	mitotic spindle assembly	4/209	65/18866	0.00584897	0.020334	0.0112186	CHMP2B/BIRC5/CHMP4B/RAB11A	4
GO:0046578	BP	GO:0046578	regulation of Ras protein signal transduction	7/209	194/18866	0.00597389	0.0207509	0.0114486	ITGA3/RAF1/RAC1/ITGB1/NRG1/SQSTM1/DLC1	7
GO:0010923	BP	GO:0010923	negative regulation of phosphatase activity	5/209	104/18866	0.00603128	0.0209006	0.0115312	PPP1R15A/FKBP1A/IKBKB/FKBP1B/ZFYVE1	5
GO:0032231	BP	GO:0032231	regulation of actin filament bundle assembly	5/209	104/18866	0.00603128	0.0209006	0.0115312	CX3CL1/RAC1/DLC1/TSC1/MTOR	5
GO:0050708	BP	GO:0050708	regulation of protein secretion	10/209	352/18866	0.00603213	0.0209006	0.0115312	PIK3C3/HIF1A/IFNG/GAPDH/FKBP1B/RAC1/CAPN10/EGFR/ITPR1/KIF5B	10
GO:1902275	BP	GO:1902275	regulation of chromatin organization	7/209	195/18866	0.00613968	0.0212429	0.0117201	ATG5/SIRT1/MAPK3/MAPK8/VEGFA/TP53/PINK1	7
GO:0032768	BP	GO:0032768	regulation of monooxygenase activity	4/209	66/18866	0.00617333	0.0212429	0.0117201	HIF1A/NFKB1/IFNG/EGFR	4
GO:0032922	BP	GO:0032922	circadian regulation of gene expression	4/209	66/18866	0.00617333	0.0212429	0.0117201	SIRT1/NAMPT/HDAC1/ATF4	4
GO:0008608	BP	GO:0008608	attachment of spindle microtubules to kinetochore	3/209	34/18866	0.00622789	0.0212429	0.0117201	SIRT2/BECN1/RB1	3
GO:0019076	BP	GO:0019076	viral release from host cell	3/209	34/18866	0.00622789	0.0212429	0.0117201	RAB7A/CHMP2B/CHMP4B	3
GO:0035774	BP	GO:0035774	positive regulation of insulin secretion involved in cellular response to glucose stimulus	3/209	34/18866	0.00622789	0.0212429	0.0117201	HIF1A/RAC1/KIF5B	3
GO:0035890	BP	GO:0035890	exit from host	3/209	34/18866	0.00622789	0.0212429	0.0117201	RAB7A/CHMP2B/CHMP4B	3
GO:0035891	BP	GO:0035891	exit from host cell	3/209	34/18866	0.00622789	0.0212429	0.0117201	RAB7A/CHMP2B/CHMP4B	3
GO:0045648	BP	GO:0045648	positive regulation of erythrocyte differentiation	3/209	34/18866	0.00622789	0.0212429	0.0117201	HIF1A/FOXO3/ARNT	3
GO:0046685	BP	GO:0046685	response to arsenic-containing substance	3/209	34/18866	0.00622789	0.0212429	0.0117201	CDKN1A/ATF4/PTEN	3
GO:0048536	BP	GO:0048536	spleen development	3/209	34/18866	0.00622789	0.0212429	0.0117201	NKX2-3/FADD/BCL2	3
GO:0044070	BP	GO:0044070	regulation of anion transport	5/209	105/18866	0.00627713	0.0212429	0.0117201	GOPC/ATF4/ITGB1/PRKCD/MTOR	5
GO:2001022	BP	GO:2001022	positive regulation of response to DNA damage stimulus	5/209	105/18866	0.00627713	0.0212429	0.0117201	SIRT1/MYC/PARP1/EGFR/PRKCD	5
GO:0043379	BP	GO:0043379	memory T cell differentiation	2/209	11/18866	0.00628983	0.0212429	0.0117201	CD46/TSC1	2
GO:0045945	BP	GO:0045945	positive regulation of transcription by RNA polymerase III	2/209	11/18866	0.00628983	0.0212429	0.0117201	RPTOR/MTOR	2
GO:0051712	BP	GO:0051712	positive regulation of killing of cells of other organism	2/209	11/18866	0.00628983	0.0212429	0.0117201	IFNG/GAPDH	2
GO:0060439	BP	GO:0060439	trachea morphogenesis	2/209	11/18866	0.00628983	0.0212429	0.0117201	MAPK1/MAPK3	2
GO:0060767	BP	GO:0060767	epithelial cell proliferation involved in prostate gland development	2/209	11/18866	0.00628983	0.0212429	0.0117201	CDKN1B/STK11	2
GO:0061307	BP	GO:0061307	cardiac neural crest cell differentiation involved in heart development	2/209	11/18866	0.00628983	0.0212429	0.0117201	MAPK1/MAPK3	2
GO:0061308	BP	GO:0061308	cardiac neural crest cell development involved in heart development	2/209	11/18866	0.00628983	0.0212429	0.0117201	MAPK1/MAPK3	2
GO:0070417	BP	GO:0070417	cellular response to cold	2/209	11/18866	0.00628983	0.0212429	0.0117201	FOXO1/EIF2AK3	2
GO:0070933	BP	GO:0070933	histone H4 deacetylation	2/209	11/18866	0.00628983	0.0212429	0.0117201	SIRT2/HDAC1	2
GO:0072321	BP	GO:0072321	chaperone-mediated protein transport	2/209	11/18866	0.00628983	0.0212429	0.0117201	HSPA8/BAG3	2
GO:0090715	BP	GO:0090715	immunological memory formation process	2/209	11/18866	0.00628983	0.0212429	0.0117201	CD46/TSC1	2
GO:1901033	BP	GO:1901033	positive regulation of response to reactive oxygen species	2/209	11/18866	0.00628983	0.0212429	0.0117201	HDAC6/FOXO3	2
GO:1901526	BP	GO:1901526	positive regulation of mitophagy	2/209	11/18866	0.00628983	0.0212429	0.0117201	HDAC6/PINK1	2
GO:1902513	BP	GO:1902513	regulation of organelle transport along microtubule	2/209	11/18866	0.00628983	0.0212429	0.0117201	STK11/LAMP1	2
GO:1903265	BP	GO:1903265	positive regulation of tumor necrosis factor-mediated signaling pathway	2/209	11/18866	0.00628983	0.0212429	0.0117201	CASP1/CASP4	2
GO:1903800	BP	GO:1903800	positive regulation of production of miRNAs involved in gene silencing by miRNA	2/209	11/18866	0.00628983	0.0212429	0.0117201	TP53/EGFR	2
GO:2000480	BP	GO:2000480	negative regulation of cAMP-dependent protein kinase activity	2/209	11/18866	0.00628983	0.0212429	0.0117201	SIRT1/PRKAR1A	2
GO:2000628	BP	GO:2000628	regulation of miRNA metabolic process	2/209	11/18866	0.00628983	0.0212429	0.0117201	NFKB1/RELA	2
GO:0071692	BP	GO:0071692	protein localization to extracellular region	12/209	470/18866	0.00633183	0.0213673	0.0117887	PIK3C3/HIF1A/IFNG/GAPDH/FKBP1B/CANX/RAF1/RAC1/CAPN10/EGFR/ITPR1/KIF5B	12
GO:0001841	BP	GO:0001841	neural tube formation	5/209	106/18866	0.00652993	0.0219465	0.0121083	HIF1A/TSC2/CASP3/DLC1/TSC1	5
GO:0032414	BP	GO:0032414	positive regulation of ion transmembrane transporter activity	5/209	106/18866	0.00652993	0.0219465	0.0121083	CCL2/IFNG/CCR2/PINK1/KIF5B	5
GO:0071868	BP	GO:0071868	cellular response to monoamine stimulus	5/209	106/18866	0.00652993	0.0219465	0.0121083	GNAI3/SIRT2/MAPK1/MAPK3/ATF4	5
GO:0071870	BP	GO:0071870	cellular response to catecholamine stimulus	5/209	106/18866	0.00652993	0.0219465	0.0121083	GNAI3/SIRT2/MAPK1/MAPK3/ATF4	5
GO:1905269	BP	GO:1905269	positive regulation of chromatin organization	5/209	106/18866	0.00652993	0.0219465	0.0121083	SIRT1/MAPK3/VEGFA/TP53/PINK1	5
GO:0007162	BP	GO:0007162	negative regulation of cell adhesion	9/209	301/18866	0.00654151	0.0219676	0.0121199	CX3CL1/PRKAR1A/VEGFA/ERBB2/CDKN2A/PRKCD/CASP3/DLC1/PTEN	9
GO:0035148	BP	GO:0035148	tube formation	6/209	150/18866	0.00658016	0.0220616	0.0121718	HIF1A/TSC2/VEGFA/CASP3/DLC1/TSC1	6
GO:0097530	BP	GO:0097530	granulocyte migration	6/209	150/18866	0.00658016	0.0220616	0.0121718	CX3CL1/DAPK2/MAPK1/MAPK3/CCL2/RAC1	6
GO:0051251	BP	GO:0051251	positive regulation of lymphocyte activation	10/209	357/18866	0.00663759	0.0222362	0.0122681	PRKCQ/CCL2/IFNG/CD46/CCR2/CDKN1A/RAC1/FADD/BCL2/LAMP1	10
GO:0002183	BP	GO:0002183	cytoplasmic translational initiation	3/209	35/18866	0.00675687	0.0224723	0.0123984	EIF4G1/EIF4EBP1/MTOR	3
GO:0006471	BP	GO:0006471	protein ADP-ribosylation	3/209	35/18866	0.00675687	0.0224723	0.0123984	SIRT2/IFNG/PARP1	3
GO:0030947	BP	GO:0030947	regulation of vascular endothelial growth factor receptor signaling pathway	3/209	35/18866	0.00675687	0.0224723	0.0123984	HIF1A/ARNT/HGS	3
GO:0032228	BP	GO:0032228	regulation of synaptic transmission, GABAergic	3/209	35/18866	0.00675687	0.0224723	0.0123984	KIF5B/PTEN/CLN3	3
GO:0033144	BP	GO:0033144	negative regulation of intracellular steroid hormone receptor signaling pathway	3/209	35/18866	0.00675687	0.0224723	0.0123984	TP63/SIRT1/HDAC1	3
GO:0048333	BP	GO:0048333	mesodermal cell differentiation	3/209	35/18866	0.00675687	0.0224723	0.0123984	ITGA3/ITGB4/ITGB1	3
GO:0051443	BP	GO:0051443	positive regulation of ubiquitin-protein transferase activity	3/209	35/18866	0.00675687	0.0224723	0.0123984	RAB1A/PINK1/PTEN	3
GO:0070670	BP	GO:0070670	response to interleukin-4	3/209	35/18866	0.00675687	0.0224723	0.0123984	HSPA5/HSP90AB1/IL24	3
GO:0071312	BP	GO:0071312	cellular response to alkaloid	3/209	35/18866	0.00675687	0.0224723	0.0123984	CASP3/BCL2L1/ATG7	3
GO:0043266	BP	GO:0043266	regulation of potassium ion transport	5/209	107/18866	0.0067898	0.022495	0.0124109	KLHL24/ATF4/ITGB1/KIF5B/PTEN	5
GO:0048524	BP	GO:0048524	positive regulation of viral process	5/209	107/18866	0.0067898	0.022495	0.0124109	RAB7A/CHMP2B/CHMP4B/HSPA8/P4HB	5
GO:0055017	BP	GO:0055017	cardiac muscle tissue growth	5/209	107/18866	0.0067898	0.022495	0.0124109	TP73/MAPK1/PRKAR1A/PTEN/MTOR	5
GO:0099175	BP	GO:0099175	regulation of postsynapse organization	5/209	107/18866	0.0067898	0.022495	0.0124109	CHMP2B/EEF2K/HSPA8/GRID2/PTEN	5
GO:0016331	BP	GO:0016331	morphogenesis of embryonic epithelium	6/209	151/18866	0.00679084	0.022495	0.0124109	TP63/HIF1A/TSC2/CASP3/DLC1/TSC1	6
GO:0010812	BP	GO:0010812	negative regulation of cell-substrate adhesion	4/209	68/18866	0.00685744	0.0226793	0.0125126	CX3CL1/CDKN2A/DLC1/PTEN	4
GO:0045428	BP	GO:0045428	regulation of nitric oxide biosynthetic process	4/209	68/18866	0.00685744	0.0226793	0.0125126	HSP90AB1/IFNG/RAC1/MTOR	4
GO:0007178	BP	GO:0007178	transmembrane receptor protein serine/threonine kinase signaling pathway	10/209	359/18866	0.00689259	0.0227774	0.0125667	ITGA3/HSPA5/FKBP1A/HSP90AB1/SIRT1/MAPK3/STK11/TP53/PARP1/FOS	10
GO:0048285	BP	GO:0048285	organelle fission	12/209	476/18866	0.00697517	0.023032	0.0127071	SIRT2/CHMP2B/BIRC5/CHMP4B/RAB11A/PRKAR1A/CDKN1B/BECN1/RB1/PINK1/SPHK1/BNIP3	12
GO:0016052	BP	GO:0016052	carbohydrate catabolic process	7/209	200/18866	0.00702069	0.0231454	0.0127697	RB1CC1/HIF1A/IFNG/GAPDH/TP53/ARNT/GAA	7
GO:0031032	BP	GO:0031032	actomyosin structure organization	7/209	200/18866	0.00702069	0.0231454	0.0127697	CFLAR/PRKAR1A/RAC1/ITGB1/DLC1/TSC1/MTOR	7
GO:0030032	BP	GO:0030032	lamellipodium assembly	4/209	69/18866	0.00721754	0.0237377	0.0130965	NCKAP1/RAC1/ITGB1/MTOR	4
GO:0048662	BP	GO:0048662	negative regulation of smooth muscle cell proliferation	4/209	69/18866	0.00721754	0.0237377	0.0130965	CDKN1B/IFNG/CDKN1A/PTEN	4
GO:0060038	BP	GO:0060038	cardiac muscle cell proliferation	4/209	69/18866	0.00721754	0.0237377	0.0130965	TP73/MAPK1/PRKAR1A/PTEN	4
GO:0045834	BP	GO:0045834	positive regulation of lipid metabolic process	6/209	153/18866	0.0072268	0.0237493	0.0131029	AMBRA1/IFNG/CAPN2/PRKCD/PIK3R4/MTOR	6
GO:0001893	BP	GO:0001893	maternal placenta development	3/209	36/18866	0.00731178	0.0239336	0.0132046	MAPK1/MAPK3/CTSB	3
GO:0042554	BP	GO:0042554	superoxide anion generation	3/209	36/18866	0.00731178	0.0239336	0.0132046	GNAI3/EGFR/PRKCD	3
GO:0043368	BP	GO:0043368	positive T cell selection	3/209	36/18866	0.00731178	0.0239336	0.0132046	STK11/BCL2/MTOR	3
GO:1901099	BP	GO:1901099	negative regulation of signal transduction in absence of ligand	3/209	36/18866	0.00731178	0.0239336	0.0132046	CX3CL1/BCL2L1/BCL2	3
GO:2001240	BP	GO:2001240	negative regulation of extrinsic apoptotic signaling pathway in absence of ligand	3/209	36/18866	0.00731178	0.0239336	0.0132046	CX3CL1/BCL2L1/BCL2	3
GO:0002286	BP	GO:0002286	T cell activation involved in immune response	5/209	109/18866	0.0073311	0.023978	0.013229	IFNG/CD46/TP53/TSC1/MTOR	5
GO:0050867	BP	GO:0050867	positive regulation of cell activation	11/209	421/18866	0.0074664	0.0242397	0.0133735	PRKCQ/CCL2/IFNG/CD46/CCR2/VAMP7/CDKN1A/RAC1/FADD/BCL2/LAMP1	11
GO:0000012	BP	GO:0000012	single strand break repair	2/209	12/18866	0.00749302	0.0242397	0.0133735	SIRT1/PARP1	2
GO:0002551	BP	GO:0002551	mast cell chemotaxis	2/209	12/18866	0.00749302	0.0242397	0.0133735	VEGFA/RAC1	2
GO:0014745	BP	GO:0014745	negative regulation of muscle adaptation	2/209	12/18866	0.00749302	0.0242397	0.0133735	FOXO1/MTOR	2
GO:0031581	BP	GO:0031581	hemidesmosome assembly	2/209	12/18866	0.00749302	0.0242397	0.0133735	ITGA6/ITGB4	2
GO:0042368	BP	GO:0042368	vitamin D biosynthetic process	2/209	12/18866	0.00749302	0.0242397	0.0133735	NFKB1/IFNG	2
GO:0044090	BP	GO:0044090	positive regulation of vacuole organization	2/209	12/18866	0.00749302	0.0242397	0.0133735	SH3GLB1/ULK1	2
GO:0051095	BP	GO:0051095	regulation of helicase activity	2/209	12/18866	0.00749302	0.0242397	0.0133735	SIRT1/TP53	2
GO:0060788	BP	GO:0060788	ectodermal placode formation	2/209	12/18866	0.00749302	0.0242397	0.0133735	HDAC1/NRG3	2
GO:0070243	BP	GO:0070243	regulation of thymocyte apoptotic process	2/209	12/18866	0.00749302	0.0242397	0.0133735	HIF1A/TP53	2
GO:0071697	BP	GO:0071697	ectodermal placode morphogenesis	2/209	12/18866	0.00749302	0.0242397	0.0133735	HDAC1/NRG3	2
GO:0071888	BP	GO:0071888	macrophage apoptotic process	2/209	12/18866	0.00749302	0.0242397	0.0133735	SIRT1/CDKN2A	2
GO:1903332	BP	GO:1903332	regulation of protein folding	2/209	12/18866	0.00749302	0.0242397	0.0133735	HSPA5/ST13	2
GO:2000767	BP	GO:2000767	positive regulation of cytoplasmic translation	2/209	12/18866	0.00749302	0.0242397	0.0133735	EEF2/MTOR	2
GO:0019318	BP	GO:0019318	hexose metabolic process	8/209	254/18866	0.00752735	0.0243128	0.0134138	SIRT1/GAPDH/ATF4/SESN2/TP53/FOXO1/GAA/MTOR	8
GO:0090092	BP	GO:0090092	regulation of transmembrane receptor protein serine/threonine kinase signaling pathway	8/209	254/18866	0.00752735	0.0243128	0.0134138	ITGA3/HSPA5/FKBP1A/HSP90AB1/SIRT1/STK11/TP53/PARP1	8
GO:0006900	BP	GO:0006900	vesicle budding from membrane	5/209	110/18866	0.00761273	0.0244931	0.0135133	RAB7A/SAR1A/CHMP4B/RAB1A/SERPINA1	5
GO:0071867	BP	GO:0071867	response to monoamine	5/209	110/18866	0.00761273	0.0244931	0.0135133	GNAI3/SIRT2/MAPK1/MAPK3/ATF4	5
GO:0071869	BP	GO:0071869	response to catecholamine	5/209	110/18866	0.00761273	0.0244931	0.0135133	GNAI3/SIRT2/MAPK1/MAPK3/ATF4	5
GO:1901989	BP	GO:1901989	positive regulation of cell cycle phase transition	5/209	110/18866	0.00761273	0.0244931	0.0135133	RAB11A/EIF4G1/RB1/RPTOR/EGFR	5
GO:1904659	BP	GO:1904659	glucose transmembrane transport	5/209	110/18866	0.00761273	0.0244931	0.0135133	NFE2L2/SESN2/CAPN10/PEA15/TSC1	5
GO:2000146	BP	GO:2000146	negative regulation of cell motility	10/209	365/18866	0.00770346	0.0247658	0.0136637	CX3CL1/CCL2/NFE2L2/FOXO3/NRG1/IL24/DLC1/BCL2/PTEN/NRG3	10
GO:0010769	BP	GO:0010769	regulation of cell morphogenesis involved in differentiation	9/209	310/18866	0.00786592	0.0252468	0.0139291	ULK2/EEF2K/RAB11A/VEGFA/STK11/VAMP7/RAC1/PTEN/P4HB	9
GO:0006921	BP	GO:0006921	cellular component disassembly involved in execution phase of apoptosis	3/209	37/18866	0.00789289	0.0252468	0.0139291	BAX/CAPN10/CASP3	3
GO:0010667	BP	GO:0010667	negative regulation of cardiac muscle cell apoptotic process	3/209	37/18866	0.00789289	0.0252468	0.0139291	CFLAR/AMBRA1/NFE2L2	3
GO:0070423	BP	GO:0070423	nucleotide-binding oligomerization domain containing signaling pathway	3/209	37/18866	0.00789289	0.0252468	0.0139291	CASP8/RELA/IRGM	3
GO:0035305	BP	GO:0035305	negative regulation of dephosphorylation	5/209	111/18866	0.0079018	0.0252468	0.0139291	PPP1R15A/FKBP1A/IKBKB/FKBP1B/ZFYVE1	5
GO:0042303	BP	GO:0042303	molting cycle	5/209	111/18866	0.0079018	0.0252468	0.0139291	TP63/HDAC1/EGFR/BCL2/RELA	5
GO:0042633	BP	GO:0042633	hair cycle	5/209	111/18866	0.0079018	0.0252468	0.0139291	TP63/HDAC1/EGFR/BCL2/RELA	5
GO:0051149	BP	GO:0051149	positive regulation of muscle cell differentiation	5/209	111/18866	0.0079018	0.0252468	0.0139291	SIRT1/NRG1/CAPN2/BCL2/MTOR	5
GO:0048592	BP	GO:0048592	eye morphogenesis	6/209	156/18866	0.00791822	0.0252798	0.0139473	BAK1/BAX/HIF1A/VEGFA/ATF4/BCL2	6
GO:0002292	BP	GO:0002292	T cell differentiation involved in immune response	4/209	71/18866	0.00797471	0.0254209	0.0140252	IFNG/CD46/TSC1/MTOR	4
GO:0051785	BP	GO:0051785	positive regulation of nuclear division	4/209	71/18866	0.00797471	0.0254209	0.0140252	SIRT2/BECN1/RB1/SPHK1	4
GO:0043588	BP	GO:0043588	skin development	11/209	425/18866	0.00798625	0.0254381	0.0140347	ITGA3/CAPN1/TP63/ITGA6/HDAC1/CAPNS1/ITGB4/EGFR/CASP3/BCL2/RELA	11
GO:0046034	BP	GO:0046034	ATP metabolic process	9/209	311/18866	0.00802483	0.0255414	0.0140916	BID/HIF1A/HSPA8/IFNG/GAPDH/TP53/ARNT/PARP1/PINK1	9
GO:0006816	BP	GO:0006816	calcium ion transport	11/209	426/18866	0.00812052	0.0258261	0.0142487	CX3CL1/BAK1/ATG5/BAX/FKBP1A/CCL2/FKBP1B/CXCR4/ITPR1/BCL2/DDIT3	11
GO:0043271	BP	GO:0043271	negative regulation of ion transport	6/209	157/18866	0.00815893	0.0259085	0.0142942	GOPC/FKBP1B/ATF4/BCL2/PTEN/MTOR	6
GO:1903900	BP	GO:1903900	regulation of viral life cycle	6/209	157/18866	0.00815893	0.0259085	0.0142942	EIF2AK2/CHMP2B/CHMP4B/HSPA8/BCL2/P4HB	6
GO:0003007	BP	GO:0003007	heart morphogenesis	8/209	258/18866	0.00823322	0.0261244	0.0144133	FKBP1A/HIF1A/VEGFA/TP53/NRG1/DLC1/GAA/MTOR	8
GO:0031507	BP	GO:0031507	heterochromatin assembly	4/209	72/18866	0.0083721	0.0265447	0.0146452	SIRT2/SIRT1/HDAC1/CDKN2A	4
GO:0030168	BP	GO:0030168	platelet activation	6/209	158/18866	0.00840486	0.0266283	0.0146913	PRKCQ/MAPK1/MAPK3/RAF1/ITPR1/PRKCD	6
GO:0010591	BP	GO:0010591	regulation of lamellipodium assembly	3/209	38/18866	0.00850049	0.026856	0.0148169	NCKAP1/RAC1/MTOR	3
GO:0035872	BP	GO:0035872	nucleotide-binding domain, leucine rich repeat containing receptor signaling pathway	3/209	38/18866	0.00850049	0.026856	0.0148169	CASP8/RELA/IRGM	3
GO:0002223	BP	GO:0002223	stimulatory C-type lectin receptor signaling pathway	5/209	113/18866	0.00850269	0.026856	0.0148169	IKBKB/NFKB1/RAF1/PRKCD/RELA	5
GO:0007009	BP	GO:0007009	plasma membrane organization	5/209	113/18866	0.00850269	0.026856	0.0148169	SH3GLB1/CXCR4/PRKCD/PTEN/CLN3	5
GO:1903362	BP	GO:1903362	regulation of cellular protein catabolic process	8/209	260/18866	0.00860425	0.0271561	0.0149825	GABARAPL2/MAPK9/SIRT2/HSP90AB1/NFE2L2/EDEM1/PINK1/PTEN	8
GO:1902107	BP	GO:1902107	positive regulation of leukocyte differentiation	6/209	159/18866	0.00865608	0.0272989	0.0150613	CASP8/IFNG/CD46/RB1/FADD/FOS	6
GO:0051155	BP	GO:0051155	positive regulation of striated muscle cell differentiation	4/209	73/18866	0.00878225	0.0273503	0.0150896	NRG1/CAPN2/BCL2/MTOR	4
GO:0051966	BP	GO:0051966	regulation of synaptic transmission, glutamatergic	4/209	73/18866	0.00878225	0.0273503	0.0150896	CCL2/CCR2/EGFR/CLN3	4
GO:0072401	BP	GO:0072401	signal transduction involved in DNA integrity checkpoint	4/209	73/18866	0.00878225	0.0273503	0.0150896	BAX/CDKN1B/CDKN1A/TP53	4
GO:0072422	BP	GO:0072422	signal transduction involved in DNA damage checkpoint	4/209	73/18866	0.00878225	0.0273503	0.0150896	BAX/CDKN1B/CDKN1A/TP53	4
GO:0006620	BP	GO:0006620	posttranslational protein targeting to endoplasmic reticulum membrane	2/209	13/18866	0.00879118	0.0273503	0.0150896	HSPA5/CHMP4B	2
GO:0007171	BP	GO:0007171	activation of transmembrane receptor protein tyrosine kinase activity	2/209	13/18866	0.00879118	0.0273503	0.0150896	NRG1/NRG3	2
GO:0007183	BP	GO:0007183	SMAD protein complex assembly	2/209	13/18866	0.00879118	0.0273503	0.0150896	FKBP1A/PARP1	2
GO:0010623	BP	GO:0010623	programmed cell death involved in cell development	2/209	13/18866	0.00879118	0.0273503	0.0150896	BAX/BCL2	2
GO:0030656	BP	GO:0030656	regulation of vitamin metabolic process	2/209	13/18866	0.00879118	0.0273503	0.0150896	NFKB1/IFNG	2
GO:0032352	BP	GO:0032352	positive regulation of hormone metabolic process	2/209	13/18866	0.00879118	0.0273503	0.0150896	HIF1A/ARNT	2
GO:0051988	BP	GO:0051988	regulation of attachment of spindle microtubules to kinetochore	2/209	13/18866	0.00879118	0.0273503	0.0150896	SIRT2/BECN1	2
GO:0061029	BP	GO:0061029	eyelid development in camera-type eye	2/209	13/18866	0.00879118	0.0273503	0.0150896	HDAC1/EGFR	2
GO:0071696	BP	GO:0071696	ectodermal placode development	2/209	13/18866	0.00879118	0.0273503	0.0150896	HDAC1/NRG3	2
GO:0090042	BP	GO:0090042	tubulin deacetylation	2/209	13/18866	0.00879118	0.0273503	0.0150896	SIRT2/HDAC6	2
GO:0097531	BP	GO:0097531	mast cell migration	2/209	13/18866	0.00879118	0.0273503	0.0150896	VEGFA/RAC1	2
GO:1902902	BP	GO:1902902	negative regulation of autophagosome assembly	2/209	13/18866	0.00879118	0.0273503	0.0150896	CHMP4B/PINK1	2
GO:1903977	BP	GO:1903977	positive regulation of glial cell migration	2/209	13/18866	0.00879118	0.0273503	0.0150896	CX3CL1/CCR2	2
GO:1905244	BP	GO:1905244	regulation of modification of synaptic structure	2/209	13/18866	0.00879118	0.0273503	0.0150896	CHMP2B/CLN3	2
GO:0008645	BP	GO:0008645	hexose transmembrane transport	5/209	114/18866	0.00881468	0.0273529	0.0150911	NFE2L2/SESN2/CAPN10/PEA15/TSC1	5
GO:0022037	BP	GO:0022037	metencephalon development	5/209	114/18866	0.00881468	0.0273529	0.0150911	HSPA5/ATIC/TP53/GRID2/BCL2	5
GO:0030004	BP	GO:0030004	cellular monovalent inorganic cation homeostasis	5/209	114/18866	0.00881468	0.0273529	0.0150911	RAB7A/MAPK1/MAPK3/BCL2/CLN3	5
GO:0019216	BP	GO:0019216	regulation of lipid metabolic process	11/209	431/18866	0.00881842	0.0273529	0.0150911	MBTPS2/SIRT1/NFKB1/AMBRA1/IFNG/RB1/CAPN2/PRKCD/SPHK1/PIK3R4/MTOR	11
GO:0030100	BP	GO:0030100	regulation of endocytosis	7/209	210/18866	0.00905974	0.0280804	0.0154925	TSC2/EEF2K/VEGFA/RAC1/RAB5A/SPHK1/CLN3	7
GO:0048640	BP	GO:0048640	negative regulation of developmental growth	5/209	115/18866	0.00913451	0.0281867	0.0155511	TP73/ULK2/CDKN1B/CDKN1A/PTEN	5
GO:0060419	BP	GO:0060419	heart growth	5/209	115/18866	0.00913451	0.0281867	0.0155511	TP73/MAPK1/PRKAR1A/PTEN/MTOR	5
GO:0010831	BP	GO:0010831	positive regulation of myotube differentiation	3/209	39/18866	0.00913483	0.0281867	0.0155511	CAPN2/BCL2/MTOR	3
GO:0014037	BP	GO:0014037	Schwann cell differentiation	3/209	39/18866	0.00913483	0.0281867	0.0155511	SIRT2/NRG1/RELA	3
GO:0034205	BP	GO:0034205	amyloid-beta formation	3/209	39/18866	0.00913483	0.0281867	0.0155511	IFNG/CASP3/RELA	3
GO:1904706	BP	GO:1904706	negative regulation of vascular associated smooth muscle cell proliferation	3/209	39/18866	0.00913483	0.0281867	0.0155511	CDKN1B/CDKN1A/PTEN	3
GO:0006801	BP	GO:0006801	superoxide metabolic process	4/209	74/18866	0.00920531	0.0283198	0.0156245	GNAI3/NFE2L2/EGFR/PRKCD	4
GO:0032024	BP	GO:0032024	positive regulation of insulin secretion	4/209	74/18866	0.00920531	0.0283198	0.0156245	HIF1A/RAC1/CAPN10/KIF5B	4
GO:0048199	BP	GO:0048199	vesicle targeting, to, from or within Golgi	4/209	74/18866	0.00920531	0.0283198	0.0156245	WIPI1/SAR1A/RAB1A/SERPINA1	4
GO:0072395	BP	GO:0072395	signal transduction involved in cell cycle checkpoint	4/209	74/18866	0.00920531	0.0283198	0.0156245	BAX/CDKN1B/CDKN1A/TP53	4
GO:0002220	BP	GO:0002220	innate immune response activating cell surface receptor signaling pathway	5/209	116/18866	0.00946225	0.0290456	0.016025	IKBKB/NFKB1/RAF1/PRKCD/RELA	5
GO:0015749	BP	GO:0015749	monosaccharide transmembrane transport	5/209	116/18866	0.00946225	0.0290456	0.016025	NFE2L2/SESN2/CAPN10/PEA15/TSC1	5
GO:0030518	BP	GO:0030518	intracellular steroid hormone receptor signaling pathway	5/209	116/18866	0.00946225	0.0290456	0.016025	TP63/HDAC6/SIRT1/HDAC1/PARP1	5
GO:0030278	BP	GO:0030278	regulation of ossification	7/209	212/18866	0.00951473	0.0291851	0.0161019	TP63/MAPK1/HIF1A/MAPK3/ATF4/BCL2/NBR1	7
GO:0001707	BP	GO:0001707	mesoderm formation	4/209	75/18866	0.00964143	0.0295082	0.0162802	ITGA3/PRKAR1A/ITGB4/ITGB1	4
GO:0031100	BP	GO:0031100	animal organ regeneration	4/209	75/18866	0.00964143	0.0295082	0.0162802	BAK1/CDKN1A/ATIC/EGFR	4
GO:0035924	BP	GO:0035924	cellular response to vascular endothelial growth factor stimulus	4/209	75/18866	0.00964143	0.0295082	0.0162802	VEGFA/RELA/SPHK1/ERN1	4
GO:0021915	BP	GO:0021915	neural tube development	6/209	163/18866	0.00971494	0.0297112	0.0163922	HIF1A/TSC2/AMBRA1/CASP3/DLC1/TSC1	6
GO:0016051	BP	GO:0016051	carbohydrate biosynthetic process	7/209	213/18866	0.0097484	0.0297916	0.0164365	SIRT1/NFKB1/GAPDH/ATF4/SESN2/FOXO1/MTOR	7
GO:0019068	BP	GO:0019068	virion assembly	3/209	40/18866	0.00979615	0.0298771	0.0164837	CHMP2B/CHMP4B/RAB1A	3
GO:0090184	BP	GO:0090184	positive regulation of kidney development	3/209	40/18866	0.00979615	0.0298771	0.0164837	CFLAR/VEGFA/MYC	3
GO:0002758	BP	GO:0002758	innate immune response-activating signal transduction	5/209	117/18866	0.00979801	0.0298771	0.0164837	IKBKB/NFKB1/RAF1/PRKCD/RELA	5
GO:0022604	BP	GO:0022604	regulation of cell morphogenesis	12/209	499/18866	0.00993293	0.0302662	0.0166984	ULK2/EEF2K/RAB11A/CCL2/VEGFA/STK11/CXCR4/VAMP7/RAC1/DLC1/PTEN/P4HB	12
GO:0050870	BP	GO:0050870	positive regulation of T cell activation	7/209	214/18866	0.00998624	0.0304059	0.0167755	PRKCQ/CCL2/IFNG/CD46/CCR2/RAC1/FADD	7
GO:0007259	BP	GO:0007259	receptor signaling pathway via JAK-STAT	6/209	164/18866	0.00999346	0.0304059	0.0167755	PTK6/CCL2/IFNG/CCR2/IL24/HGS	6
GO:0033555	BP	GO:0033555	multicellular organismal response to stress	4/209	76/18866	0.0100908	0.0305979	0.0168814	EIF4G1/CAPN2/BCL2/PTEN	4
GO:0006661	BP	GO:0006661	phosphatidylinositol biosynthetic process	5/209	118/18866	0.0101419	0.0305979	0.0168814	PIK3C3/RAB5A/MTMR14/PTEN/PIK3R4	5
GO:0034219	BP	GO:0034219	carbohydrate transmembrane transport	5/209	118/18866	0.0101419	0.0305979	0.0168814	NFE2L2/SESN2/CAPN10/PEA15/TSC1	5
GO:0010248	BP	GO:0010248	establishment or maintenance of transmembrane electrochemical gradient	2/209	14/18866	0.0101821	0.0305979	0.0168814	BAK1/BAX	2
GO:0045591	BP	GO:0045591	positive regulation of regulatory T cell differentiation	2/209	14/18866	0.0101821	0.0305979	0.0168814	IFNG/CD46	2
GO:0046007	BP	GO:0046007	negative regulation of activated T cell proliferation	2/209	14/18866	0.0101821	0.0305979	0.0168814	PRKAR1A/CASP3	2
GO:0051547	BP	GO:0051547	regulation of keratinocyte migration	2/209	14/18866	0.0101821	0.0305979	0.0168814	PTEN/MTOR	2
GO:0051645	BP	GO:0051645	Golgi localization	2/209	14/18866	0.0101821	0.0305979	0.0168814	STK11/UVRAG	2
GO:0051709	BP	GO:0051709	regulation of killing of cells of other organism	2/209	14/18866	0.0101821	0.0305979	0.0168814	IFNG/GAPDH	2
GO:0051775	BP	GO:0051775	response to redox state	2/209	14/18866	0.0101821	0.0305979	0.0168814	SIRT2/FKBP1B	2
GO:0070431	BP	GO:0070431	nucleotide-binding oligomerization domain containing 2 signaling pathway	2/209	14/18866	0.0101821	0.0305979	0.0168814	RELA/IRGM	2
GO:0090239	BP	GO:0090239	regulation of histone H4 acetylation	2/209	14/18866	0.0101821	0.0305979	0.0168814	ATG5/SIRT1	2
GO:0090713	BP	GO:0090713	immunological memory process	2/209	14/18866	0.0101821	0.0305979	0.0168814	CD46/TSC1	2
GO:1901722	BP	GO:1901722	regulation of cell proliferation involved in kidney development	2/209	14/18866	0.0101821	0.0305979	0.0168814	CFLAR/MYC	2
GO:1902188	BP	GO:1902188	positive regulation of viral release from host cell	2/209	14/18866	0.0101821	0.0305979	0.0168814	CHMP2B/CHMP4B	2
GO:1904668	BP	GO:1904668	positive regulation of ubiquitin protein ligase activity	2/209	14/18866	0.0101821	0.0305979	0.0168814	RAB1A/PTEN	2
GO:1904925	BP	GO:1904925	positive regulation of autophagy of mitochondrion in response to mitochondrial depolarization	2/209	14/18866	0.0101821	0.0305979	0.0168814	HDAC6/PINK1	2
GO:0010876	BP	GO:0010876	lipid localization	11/209	440/18866	0.010191	0.0306025	0.0168839	SIRT1/APOL1/RPS6KB1/NFKB1/VAMP7/NPC1/PRKCD/ZFYVE1/SPNS1/CLN3/IKBKE	11
GO:0002791	BP	GO:0002791	regulation of peptide secretion	10/209	381/18866	0.0102279	0.0306701	0.0169212	PIK3C3/HIF1A/IFNG/GAPDH/FKBP1B/RAC1/CAPN10/EGFR/ITPR1/KIF5B	10
GO:0070374	BP	GO:0070374	positive regulation of ERK1 and ERK2 cascade	7/209	215/18866	0.0102283	0.0306701	0.0169212	CFLAR/CX3CL1/MAP2K7/MAPK3/CCL2/EGFR/PTEN	7
GO:0071985	BP	GO:0071985	multivesicular body sorting pathway	3/209	41/18866	0.0104846	0.031416	0.0173328	CHMP2B/CHMP4B/UVRAG	3
GO:0051153	BP	GO:0051153	regulation of striated muscle cell differentiation	5/209	119/18866	0.0104939	0.0314211	0.0173356	CFLAR/NRG1/CAPN2/BCL2/MTOR	5
GO:0007422	BP	GO:0007422	peripheral nervous system development	4/209	77/18866	0.0105535	0.0315538	0.0174088	SIRT2/ERBB2/NRG1/RELA	4
GO:0048332	BP	GO:0048332	mesoderm morphogenesis	4/209	77/18866	0.0105535	0.0315538	0.0174088	ITGA3/PRKAR1A/ITGB4/ITGB1	4
GO:0007093	BP	GO:0007093	mitotic cell cycle checkpoint	6/209	166/18866	0.0105675	0.0315729	0.0174193	BAX/CDKN1B/CDKN1A/RB1/TP53/BCL2L1	6
GO:0001654	BP	GO:0001654	eye development	10/209	384/18866	0.0107643	0.0321378	0.017731	BAK1/BAX/HIF1A/CDKN1B/VEGFA/HDAC1/ATF6/ATF4/EGFR/BCL2	10
GO:0006338	BP	GO:0006338	chromatin remodeling	7/209	218/18866	0.0109801	0.0327585	0.0180734	SIRT2/TP63/SIRT1/HDAC1/MYC/RB1/CDKN2A	7
GO:0030433	BP	GO:0030433	ubiquitin-dependent ERAD pathway	4/209	78/18866	0.0110297	0.0328827	0.018142	HSPA5/NFE2L2/DNAJB9/EDEM1	4
GO:0046006	BP	GO:0046006	regulation of activated T cell proliferation	3/209	42/18866	0.0112005	0.0333629	0.0184069	PRKAR1A/CASP3/FADD	3
GO:0002065	BP	GO:0002065	columnar/cuboidal epithelial cell differentiation	5/209	121/18866	0.0112229	0.0333629	0.0184069	TP63/HIF1A/PTK6/RHEB/CDKN1A	5
GO:0010906	BP	GO:0010906	regulation of glucose metabolic process	5/209	121/18866	0.0112229	0.0333629	0.0184069	SIRT1/SESN2/TP53/FOXO1/MTOR	5
GO:1900542	BP	GO:1900542	regulation of purine nucleotide metabolic process	5/209	121/18866	0.0112229	0.0333629	0.0184069	HIF1A/IFNG/ARNT/PARP1/PINK1	5
GO:0000075	BP	GO:0000075	cell cycle checkpoint	7/209	219/18866	0.0112394	0.0333879	0.0184207	BAX/CDKN1B/CDKN1A/RB1/TP53/PEA15/BCL2L1	7
GO:0150063	BP	GO:0150063	visual system development	10/209	388/18866	0.0115125	0.0339183	0.0187133	BAK1/BAX/HIF1A/CDKN1B/VEGFA/HDAC1/ATF6/ATF4/EGFR/BCL2	10
GO:0006809	BP	GO:0006809	nitric oxide biosynthetic process	4/209	79/18866	0.0115195	0.0339183	0.0187133	HSP90AB1/IFNG/RAC1/MTOR	4
GO:0030104	BP	GO:0030104	water homeostasis	4/209	79/18866	0.0115195	0.0339183	0.0187133	TP63/RAB11A/PRKAR1A/CLN3	4
GO:0031016	BP	GO:0031016	pancreas development	4/209	79/18866	0.0115195	0.0339183	0.0187133	BAK1/RHEB/FOXO1/EIF2AK3	4
GO:0043536	BP	GO:0043536	positive regulation of blood vessel endothelial cell migration	4/209	79/18866	0.0115195	0.0339183	0.0187133	SIRT1/HIF1A/VEGFA/NFE2L2	4
GO:0050000	BP	GO:0050000	chromosome localization	4/209	79/18866	0.0115195	0.0339183	0.0187133	CHMP2B/CHMP4B/RAB11A/BECN1	4
GO:0051303	BP	GO:0051303	establishment of chromosome localization	4/209	79/18866	0.0115195	0.0339183	0.0187133	CHMP2B/CHMP4B/RAB11A/BECN1	4
GO:0021782	BP	GO:0021782	glial cell development	5/209	122/18866	0.0116001	0.0339183	0.0187133	SIRT2/IFNG/EGFR/NRG1/PTEN	5
GO:0042752	BP	GO:0042752	regulation of circadian rhythm	5/209	122/18866	0.0116001	0.0339183	0.0187133	MAPK9/MAPK8/TP53/ATG7/MTOR	5
GO:0001845	BP	GO:0001845	phagolysosome assembly	2/209	15/18866	0.0116635	0.0339183	0.0187133	RAB7A/CLN3	2
GO:0006089	BP	GO:0006089	lactate metabolic process	2/209	15/18866	0.0116635	0.0339183	0.0187133	HIF1A/TP53	2
GO:0033689	BP	GO:0033689	negative regulation of osteoblast proliferation	2/209	15/18866	0.0116635	0.0339183	0.0187133	EIF2AK2/BCL2	2
GO:0042362	BP	GO:0042362	fat-soluble vitamin biosynthetic process	2/209	15/18866	0.0116635	0.0339183	0.0187133	NFKB1/IFNG	2
GO:0045346	BP	GO:0045346	regulation of MHC class II biosynthetic process	2/209	15/18866	0.0116635	0.0339183	0.0187133	SIRT1/IFNG	2
GO:0045475	BP	GO:0045475	locomotor rhythm	2/209	15/18866	0.0116635	0.0339183	0.0187133	PTEN/MTOR	2
GO:0048070	BP	GO:0048070	regulation of developmental pigmentation	2/209	15/18866	0.0116635	0.0339183	0.0187133	BAX/BCL2	2
GO:0048308	BP	GO:0048308	organelle inheritance	2/209	15/18866	0.0116635	0.0339183	0.0187133	MAPK1/MAPK3	2
GO:0048313	BP	GO:0048313	Golgi inheritance	2/209	15/18866	0.0116635	0.0339183	0.0187133	MAPK1/MAPK3	2
GO:0060134	BP	GO:0060134	prepulse inhibition	2/209	15/18866	0.0116635	0.0339183	0.0187133	GRID2/PTEN	2
GO:0060766	BP	GO:0060766	negative regulation of androgen receptor signaling pathway	2/209	15/18866	0.0116635	0.0339183	0.0187133	SIRT1/HDAC1	2
GO:0090110	BP	GO:0090110	COPII-coated vesicle cargo loading	2/209	15/18866	0.0116635	0.0339183	0.0187133	SAR1A/RAB1A	2
GO:0090148	BP	GO:0090148	membrane fission	2/209	15/18866	0.0116635	0.0339183	0.0187133	SH3GLB1/CHMP4B	2
GO:0090594	BP	GO:0090594	inflammatory response to wounding	2/209	15/18866	0.0116635	0.0339183	0.0187133	HIF1A/CCR2	2
GO:1900225	BP	GO:1900225	regulation of NLRP3 inflammasome complex assembly	2/209	15/18866	0.0116635	0.0339183	0.0187133	EIF2AK2/SIRT2	2
GO:1901550	BP	GO:1901550	regulation of endothelial cell development	2/209	15/18866	0.0116635	0.0339183	0.0187133	IKBKB/VEGFA	2
GO:1902043	BP	GO:1902043	positive regulation of extrinsic apoptotic signaling pathway via death domain receptors	2/209	15/18866	0.0116635	0.0339183	0.0187133	PEA15/PTEN	2
GO:1903140	BP	GO:1903140	regulation of establishment of endothelial barrier	2/209	15/18866	0.0116635	0.0339183	0.0187133	IKBKB/VEGFA	2
GO:1903960	BP	GO:1903960	negative regulation of anion transmembrane transport	2/209	15/18866	0.0116635	0.0339183	0.0187133	GOPC/MTOR	2
GO:1904923	BP	GO:1904923	regulation of autophagy of mitochondrion in response to mitochondrial depolarization	2/209	15/18866	0.0116635	0.0339183	0.0187133	HDAC6/PINK1	2
GO:1905146	BP	GO:1905146	lysosomal protein catabolic process	2/209	15/18866	0.0116635	0.0339183	0.0187133	LAMP2/CLN3	2
GO:0060562	BP	GO:0060562	epithelial tube morphogenesis	9/209	331/18866	0.0117464	0.0341353	0.018833	HIF1A/TSC2/VEGFA/CXCR4/MYC/CASP3/DLC1/TSC1/BCL2	9
GO:0001953	BP	GO:0001953	negative regulation of cell-matrix adhesion	3/209	43/18866	0.011944	0.0345883	0.019083	CDKN2A/DLC1/PTEN	3
GO:0030521	BP	GO:0030521	androgen receptor signaling pathway	3/209	43/18866	0.011944	0.0345883	0.019083	HDAC6/SIRT1/HDAC1	3
GO:0032008	BP	GO:0032008	positive regulation of TOR signaling	3/209	43/18866	0.011944	0.0345883	0.019083	RHEB/RPTOR/MLST8	3
GO:0071364	BP	GO:0071364	cellular response to epidermal growth factor stimulus	3/209	43/18866	0.011944	0.0345883	0.019083	CFLAR/ERBB2/EGFR	3
GO:2000648	BP	GO:2000648	positive regulation of stem cell proliferation	3/209	43/18866	0.011944	0.0345883	0.019083	CX3CL1/HIF1A/VEGFA	3
GO:0006140	BP	GO:0006140	regulation of nucleotide metabolic process	5/209	123/18866	0.0119858	0.0346852	0.0191364	HIF1A/IFNG/ARNT/PARP1/PINK1	5
GO:0014032	BP	GO:0014032	neural crest cell development	4/209	80/18866	0.0120232	0.0346964	0.0191426	MAPK1/HIF1A/MAPK3/NRG1	4
GO:0055021	BP	GO:0055021	regulation of cardiac muscle tissue growth	4/209	80/18866	0.0120232	0.0346964	0.0191426	TP73/MAPK1/PTEN/MTOR	4
GO:0070828	BP	GO:0070828	heterochromatin organization	4/209	80/18866	0.0120232	0.0346964	0.0191426	SIRT2/SIRT1/HDAC1/CDKN2A	4
GO:1901224	BP	GO:1901224	positive regulation of NIK/NF-kappaB signaling	4/209	80/18866	0.0120232	0.0346964	0.0191426	EIF2AK2/EGFR/RELA/SPHK1	4
GO:0030856	BP	GO:0030856	regulation of epithelial cell differentiation	6/209	171/18866	0.0121043	0.0349062	0.0192583	TP63/IKBKB/RHEB/CDKN1B/IFNG/VEGFA	6
GO:0002244	BP	GO:0002244	hematopoietic progenitor cell differentiation	6/209	172/18866	0.0124296	0.0358193	0.0197621	EIF2AK2/TP73/NFE2L2/TP53/EEF2/BCL2	6
GO:0110053	BP	GO:0110053	regulation of actin filament organization	8/209	278/18866	0.0125308	0.0360858	0.0199092	CX3CL1/NCKAP1/RAC1/PRKCD/DLC1/TSC1/MLST8/MTOR	8
GO:0019915	BP	GO:0019915	lipid storage	4/209	81/18866	0.0125407	0.0360894	0.0199111	SIRT1/NFKB1/ZFYVE1/IKBKE	4
GO:0048880	BP	GO:0048880	sensory system development	10/209	394/18866	0.0127079	0.0365154	0.0201462	BAK1/BAX/HIF1A/CDKN1B/VEGFA/HDAC1/ATF6/ATF4/EGFR/BCL2	10
GO:0021575	BP	GO:0021575	hindbrain morphogenesis	3/209	44/18866	0.0127152	0.0365154	0.0201462	HSPA5/GRID2/DLC1	3
GO:1905521	BP	GO:1905521	regulation of macrophage migration	3/209	44/18866	0.0127152	0.0365154	0.0201462	CX3CL1/MAPK1/MAPK3	3
GO:0001838	BP	GO:0001838	embryonic epithelial tube formation	5/209	125/18866	0.0127832	0.0366091	0.0201979	HIF1A/TSC2/CASP3/DLC1/TSC1	5
GO:0003014	BP	GO:0003014	renal system process	5/209	125/18866	0.0127832	0.0366091	0.0201979	ITGA3/RAB11A/PRKAR1A/BCL2/CLN3	5
GO:0043500	BP	GO:0043500	muscle adaptation	5/209	125/18866	0.0127832	0.0366091	0.0201979	CFLAR/FOXO3/PARP1/FOXO1/MTOR	5
GO:0048593	BP	GO:0048593	camera-type eye morphogenesis	5/209	125/18866	0.0127832	0.0366091	0.0201979	BAK1/BAX/HIF1A/VEGFA/ATF4	5
GO:0097696	BP	GO:0097696	receptor signaling pathway via STAT	6/209	174/18866	0.0130985	0.0374862	0.0206818	PTK6/CCL2/IFNG/CCR2/IL24/HGS	6
GO:0002070	BP	GO:0002070	epithelial cell maturation	2/209	16/18866	0.0132334	0.0375096	0.0206947	HIF1A/CDKN1A	2
GO:0006206	BP	GO:0006206	pyrimidine nucleobase metabolic process	2/209	16/18866	0.0132334	0.0375096	0.0206947	MAPK1/MTOR	2
GO:0010225	BP	GO:0010225	response to UV-C	2/209	16/18866	0.0132334	0.0375096	0.0206947	BAK1/TP53	2
GO:0014744	BP	GO:0014744	positive regulation of muscle adaptation	2/209	16/18866	0.0132334	0.0375096	0.0206947	FOXO3/MTOR	2
GO:0035067	BP	GO:0035067	negative regulation of histone acetylation	2/209	16/18866	0.0132334	0.0375096	0.0206947	ATG5/SIRT1	2
GO:0045342	BP	GO:0045342	MHC class II biosynthetic process	2/209	16/18866	0.0132334	0.0375096	0.0206947	SIRT1/IFNG	2
GO:0048012	BP	GO:0048012	hepatocyte growth factor receptor signaling pathway	2/209	16/18866	0.0132334	0.0375096	0.0206947	SIRT2/RAC1	2
GO:0060576	BP	GO:0060576	intestinal epithelial cell development	2/209	16/18866	0.0132334	0.0375096	0.0206947	HIF1A/CDKN1A	2
GO:0070863	BP	GO:0070863	positive regulation of protein exit from endoplasmic reticulum	2/209	16/18866	0.0132334	0.0375096	0.0206947	SAR1A/EDEM1	2
GO:0071732	BP	GO:0071732	cellular response to nitric oxide	2/209	16/18866	0.0132334	0.0375096	0.0206947	CFLAR/FOXO1	2
GO:1902166	BP	GO:1902166	negative regulation of intrinsic apoptotic signaling pathway in response to DNA damage by p53 class mediator	2/209	16/18866	0.0132334	0.0375096	0.0206947	SIRT1/BCL2	2
GO:1903729	BP	GO:1903729	regulation of plasma membrane organization	2/209	16/18866	0.0132334	0.0375096	0.0206947	SH3GLB1/PRKCD	2
GO:1904262	BP	GO:1904262	negative regulation of TORC1 signaling	2/209	16/18866	0.0132334	0.0375096	0.0206947	STK11/SESN2	2
GO:1904294	BP	GO:1904294	positive regulation of ERAD pathway	2/209	16/18866	0.0132334	0.0375096	0.0206947	NFE2L2/EDEM1	2
GO:0040013	BP	GO:0040013	negative regulation of locomotion	10/209	397/18866	0.0133396	0.0377849	0.0208466	CX3CL1/CCL2/NFE2L2/FOXO3/NRG1/IL24/DLC1/BCL2/PTEN/NRG3	10
GO:0045429	BP	GO:0045429	positive regulation of nitric oxide biosynthetic process	3/209	45/18866	0.0135143	0.0382013	0.0210763	HSP90AB1/IFNG/MTOR	3
GO:0060443	BP	GO:0060443	mammary gland morphogenesis	3/209	45/18866	0.0135143	0.0382013	0.0210763	CAPN1/BAX/NRG3	3
GO:2001222	BP	GO:2001222	regulation of neuron migration	3/209	45/18866	0.0135143	0.0382013	0.0210763	CX3CL1/NRG1/NRG3	3
GO:0060070	BP	GO:0060070	canonical Wnt signaling pathway	9/209	339/18866	0.0135501	0.0382766	0.0211179	NFKB1/HDAC1/STK11/FOXO3/RAB5A/EGFR/FOXO1/PTEN/DDIT3	9
GO:1903052	BP	GO:1903052	positive regulation of proteolysis involved in cellular protein catabolic process	5/209	127/18866	0.0136157	0.0383899	0.0211804	MAPK9/SIRT2/NFE2L2/EDEM1/PTEN	5
GO:0048708	BP	GO:0048708	astrocyte differentiation	4/209	83/18866	0.013618	0.0383899	0.0211804	MAPK1/MAPK3/IFNG/EGFR	4
GO:2001021	BP	GO:2001021	negative regulation of response to DNA damage stimulus	4/209	83/18866	0.013618	0.0383899	0.0211804	BID/SIRT1/BCL2L1/BCL2	4
GO:0034763	BP	GO:0034763	negative regulation of transmembrane transport	5/209	128/18866	0.0140453	0.0395406	0.0218152	GOPC/FKBP1B/PEA15/PTEN/MTOR	5
GO:0072089	BP	GO:0072089	stem cell proliferation	5/209	128/18866	0.0140453	0.0395406	0.0218152	CX3CL1/EIF2AK2/HIF1A/VEGFA/TP53	5
GO:0048762	BP	GO:0048762	mesenchymal cell differentiation	7/209	229/18866	0.014082	0.0395902	0.0218426	MAPK1/HIF1A/MAPK3/NRG1/BCL2/PTEN/MTOR	7
GO:0050807	BP	GO:0050807	regulation of synapse organization	7/209	229/18866	0.014082	0.0395902	0.0218426	CHMP2B/EEF2K/HSPA8/EIF4G1/GRID2/PTEN/CLN3	7
GO:0007411	BP	GO:0007411	axon guidance	8/209	284/18866	0.0140935	0.0395956	0.0218455	PRKCQ/MAPK1/MAPK3/VEGFA/CXCR4/RAC1/ERBB2/KIF5B	8
GO:0030324	BP	GO:0030324	lung development	6/209	177/18866	0.0141485	0.0397232	0.021916	ITGA3/MAPK1/MAPK3/VEGFA/EGFR/EIF4EBP1	6
GO:0046209	BP	GO:0046209	nitric oxide metabolic process	4/209	84/18866	0.0141781	0.0397255	0.0219172	HSP90AB1/IFNG/RAC1/MTOR	4
GO:0048864	BP	GO:0048864	stem cell development	4/209	84/18866	0.0141781	0.0397255	0.0219172	MAPK1/HIF1A/MAPK3/NRG1	4
GO:0097061	BP	GO:0097061	dendritic spine organization	4/209	84/18866	0.0141781	0.0397255	0.0219172	ITGA3/HDAC6/EEF2K/PTEN	4
GO:0044275	BP	GO:0044275	cellular carbohydrate catabolic process	3/209	46/18866	0.0143413	0.0401016	0.0221247	RB1CC1/TP53/GAA	3
GO:0050798	BP	GO:0050798	activated T cell proliferation	3/209	46/18866	0.0143413	0.0401016	0.0221247	PRKAR1A/CASP3/FADD	3
GO:1904407	BP	GO:1904407	positive regulation of nitric oxide metabolic process	3/209	46/18866	0.0143413	0.0401016	0.0221247	HSP90AB1/IFNG/MTOR	3
GO:0097485	BP	GO:0097485	neuron projection guidance	8/209	285/18866	0.0143672	0.0401467	0.0221496	PRKCQ/MAPK1/MAPK3/VEGFA/CXCR4/RAC1/ERBB2/KIF5B	8
GO:0046474	BP	GO:0046474	glycerophospholipid biosynthetic process	7/209	230/18866	0.0143921	0.0401623	0.0221582	PIK3C3/RAB5A/CAPN2/MTMR14/PTEN/CLN3/PIK3R4	7
GO:0051495	BP	GO:0051495	positive regulation of cytoskeleton organization	7/209	230/18866	0.0143921	0.0401623	0.0221582	CX3CL1/NCKAP1/CDKN1B/RAC1/TSC1/MLST8/MTOR	7
GO:0032271	BP	GO:0032271	regulation of protein polymerization	7/209	231/18866	0.0147071	0.0409979	0.0226193	NCKAP1/CDKN1B/RAC1/PINK1/PRKCD/MLST8/MTOR	7
GO:0043154	BP	GO:0043154	negative regulation of cysteine-type endopeptidase activity involved in apoptotic process	4/209	85/18866	0.0147525	0.0409979	0.0226193	CFLAR/BIRC5/VEGFA/RAF1	4
GO:0045844	BP	GO:0045844	positive regulation of striated muscle tissue development	4/209	85/18866	0.0147525	0.0409979	0.0226193	MAPK1/NRG1/BCL2/MTOR	4
GO:0048636	BP	GO:0048636	positive regulation of muscle organ development	4/209	85/18866	0.0147525	0.0409979	0.0226193	MAPK1/NRG1/BCL2/MTOR	4
GO:0110110	BP	GO:0110110	positive regulation of animal organ morphogenesis	4/209	85/18866	0.0147525	0.0409979	0.0226193	CFLAR/BAX/VEGFA/MYC	4
GO:0006896	BP	GO:0006896	Golgi to vacuole transport	2/209	17/18866	0.0148895	0.0409979	0.0226193	LAMP1/CLN3	2
GO:0006978	BP	GO:0006978	DNA damage response, signal transduction by p53 class mediator resulting in transcription of p21 class mediator	2/209	17/18866	0.0148895	0.0409979	0.0226193	CDKN1A/TP53	2
GO:0007096	BP	GO:0007096	regulation of exit from mitosis	2/209	17/18866	0.0148895	0.0409979	0.0226193	SIRT2/CDKN1B	2
GO:0009299	BP	GO:0009299	mRNA transcription	2/209	17/18866	0.0148895	0.0409979	0.0226193	ATF4/TP53	2
GO:0014067	BP	GO:0014067	negative regulation of phosphatidylinositol 3-kinase signaling	2/209	17/18866	0.0148895	0.0409979	0.0226193	TSC2/PTEN	2
GO:0030949	BP	GO:0030949	positive regulation of vascular endothelial growth factor receptor signaling pathway	2/209	17/18866	0.0148895	0.0409979	0.0226193	HIF1A/ARNT	2
GO:0035729	BP	GO:0035729	cellular response to hepatocyte growth factor stimulus	2/209	17/18866	0.0148895	0.0409979	0.0226193	SIRT2/RELA	2
GO:0044546	BP	GO:0044546	NLRP3 inflammasome complex assembly	2/209	17/18866	0.0148895	0.0409979	0.0226193	EIF2AK2/SIRT2	2
GO:0045722	BP	GO:0045722	positive regulation of gluconeogenesis	2/209	17/18866	0.0148895	0.0409979	0.0226193	SIRT1/FOXO1	2
GO:0048535	BP	GO:0048535	lymph node development	2/209	17/18866	0.0148895	0.0409979	0.0226193	NKX2-3/FADD	2
GO:0061952	BP	GO:0061952	midbody abscission	2/209	17/18866	0.0148895	0.0409979	0.0226193	CHMP2B/CHMP4B	2
GO:0090141	BP	GO:0090141	positive regulation of mitochondrial fission	2/209	17/18866	0.0148895	0.0409979	0.0226193	PINK1/BNIP3	2
GO:1901673	BP	GO:1901673	regulation of mitotic spindle assembly	2/209	17/18866	0.0148895	0.0409979	0.0226193	CHMP2B/CHMP4B	2
GO:1903209	BP	GO:1903209	positive regulation of oxidative stress-induced cell death	2/209	17/18866	0.0148895	0.0409979	0.0226193	HDAC6/FOXO3	2
GO:2000811	BP	GO:2000811	negative regulation of anoikis	2/209	17/18866	0.0148895	0.0409979	0.0226193	ITGB1/BCL2	2
GO:0008542	BP	GO:0008542	visual learning	3/209	47/18866	0.0151966	0.041705	0.0230094	HIF1A/ITGB1/MTOR	3
GO:0030574	BP	GO:0030574	collagen catabolic process	3/209	47/18866	0.0151966	0.041705	0.0230094	CTSD/ITGB1/CTSB	3
GO:0043300	BP	GO:0043300	regulation of leukocyte degranulation	3/209	47/18866	0.0151966	0.041705	0.0230094	CCR2/VAMP7/LAMP1	3
GO:0048599	BP	GO:0048599	oocyte development	3/209	47/18866	0.0151966	0.041705	0.0230094	SIRT2/FOXO3/BCL2	3
GO:0048806	BP	GO:0048806	genitalia development	3/209	47/18866	0.0151966	0.041705	0.0230094	BAK1/TP63/BAX	3
GO:0006112	BP	GO:0006112	energy reserve metabolic process	4/209	86/18866	0.0153415	0.042047	0.0231981	RB1CC1/MYC/GAA/MTOR	4
GO:1901863	BP	GO:1901863	positive regulation of muscle tissue development	4/209	86/18866	0.0153415	0.042047	0.0231981	MAPK1/NRG1/BCL2/MTOR	4
GO:0016570	BP	GO:0016570	histone modification	11/209	468/18866	0.0155288	0.0425324	0.0234659	ATG5/SIRT2/HDAC6/SIRT1/MAPK3/MAPK8/VEGFA/HDAC1/TP53/PINK1/PRKCD	11
GO:0030323	BP	GO:0030323	respiratory tube development	6/209	181/18866	0.0156381	0.0428034	0.0236154	ITGA3/MAPK1/MAPK3/VEGFA/EGFR/EIF4EBP1	6
GO:0060485	BP	GO:0060485	mesenchyme development	8/209	290/18866	0.015794	0.0432015	0.023835	MAPK1/HIF1A/MAPK3/MYC/NRG1/BCL2/PTEN/MTOR	8
GO:0006890	BP	GO:0006890	retrograde vesicle-mediated transport, Golgi to endoplasmic reticulum	4/209	87/18866	0.0159451	0.0434713	0.0239838	BNIP1/RAB1A/RAB33B/UVRAG	4
GO:0060218	BP	GO:0060218	hematopoietic stem cell differentiation	4/209	87/18866	0.0159451	0.0434713	0.0239838	EIF2AK2/TP73/NFE2L2/TP53	4
GO:0060420	BP	GO:0060420	regulation of heart growth	4/209	87/18866	0.0159451	0.0434713	0.0239838	TP73/MAPK1/PTEN/MTOR	4
GO:0097581	BP	GO:0097581	lamellipodium organization	4/209	87/18866	0.0159451	0.0434713	0.0239838	NCKAP1/RAC1/ITGB1/MTOR	4
GO:2001057	BP	GO:2001057	reactive nitrogen species metabolic process	4/209	87/18866	0.0159451	0.0434713	0.0239838	HSP90AB1/IFNG/RAC1/MTOR	4
GO:0051932	BP	GO:0051932	synaptic transmission, GABAergic	3/209	48/18866	0.01608	0.0436954	0.0241075	KIF5B/PTEN/CLN3	3
GO:0060324	BP	GO:0060324	face development	3/209	48/18866	0.01608	0.0436954	0.0241075	MAPK1/MAPK3/RAF1	3
GO:0060632	BP	GO:0060632	regulation of microtubule-based movement	3/209	48/18866	0.01608	0.0436954	0.0241075	HDAC6/STK11/LAMP1	3
GO:1904036	BP	GO:1904036	negative regulation of epithelial cell apoptotic process	3/209	48/18866	0.01608	0.0436954	0.0241075	CFLAR/NFE2L2/MTOR	3
GO:2001239	BP	GO:2001239	regulation of extrinsic apoptotic signaling pathway in absence of ligand	3/209	48/18866	0.01608	0.0436954	0.0241075	CX3CL1/BCL2L1/BCL2	3
GO:0070838	BP	GO:0070838	divalent metal ion transport	11/209	471/18866	0.0162061	0.0440093	0.0242807	CX3CL1/BAK1/ATG5/BAX/FKBP1A/CCL2/FKBP1B/CXCR4/ITPR1/BCL2/DDIT3	11
GO:0072175	BP	GO:0072175	epithelial tube formation	5/209	133/18866	0.0163306	0.0443182	0.0244511	HIF1A/TSC2/CASP3/DLC1/TSC1	5
GO:0046889	BP	GO:0046889	positive regulation of lipid biosynthetic process	4/209	88/18866	0.0165634	0.0446621	0.0246408	IFNG/CAPN2/PRKCD/MTOR	4
GO:0010523	BP	GO:0010523	negative regulation of calcium ion transport into cytosol	2/209	18/18866	0.0166297	0.0446621	0.0246408	FKBP1B/BCL2	2
GO:0032740	BP	GO:0032740	positive regulation of interleukin-17 production	2/209	18/18866	0.0166297	0.0446621	0.0246408	PRKCQ/SPHK1	2
GO:0033194	BP	GO:0033194	response to hydroperoxide	2/209	18/18866	0.0166297	0.0446621	0.0246408	PRKCD/DAPK1	2
GO:0035313	BP	GO:0035313	wound healing, spreading of epidermal cells	2/209	18/18866	0.0166297	0.0446621	0.0246408	PTEN/MTOR	2
GO:0042772	BP	GO:0042772	DNA damage response, signal transduction resulting in transcription	2/209	18/18866	0.0166297	0.0446621	0.0246408	CDKN1A/TP53	2
GO:0043217	BP	GO:0043217	myelin maintenance	2/209	18/18866	0.0166297	0.0446621	0.0246408	CXCR4/PTEN	2
GO:0046885	BP	GO:0046885	regulation of hormone biosynthetic process	2/209	18/18866	0.0166297	0.0446621	0.0246408	HIF1A/ARNT	2
GO:0051895	BP	GO:0051895	negative regulation of focal adhesion assembly	2/209	18/18866	0.0166297	0.0446621	0.0246408	DLC1/PTEN	2
GO:0070230	BP	GO:0070230	positive regulation of lymphocyte apoptotic process	2/209	18/18866	0.0166297	0.0446621	0.0246408	BAX/TP53	2
GO:0097107	BP	GO:0097107	postsynaptic density assembly	2/209	18/18866	0.0166297	0.0446621	0.0246408	GRID2/PTEN	2
GO:0150118	BP	GO:0150118	negative regulation of cell-substrate junction organization	2/209	18/18866	0.0166297	0.0446621	0.0246408	DLC1/PTEN	2
GO:1900221	BP	GO:1900221	regulation of amyloid-beta clearance	2/209	18/18866	0.0166297	0.0446621	0.0246408	IFNG/HDAC1	2
GO:1902165	BP	GO:1902165	regulation of intrinsic apoptotic signaling pathway in response to DNA damage by p53 class mediator	2/209	18/18866	0.0166297	0.0446621	0.0246408	SIRT1/BCL2	2
GO:2000303	BP	GO:2000303	regulation of ceramide biosynthetic process	2/209	18/18866	0.0166297	0.0446621	0.0246408	PRKCD/SPHK1	2
GO:2000641	BP	GO:2000641	regulation of early endosome to late endosome transport	2/209	18/18866	0.0166297	0.0446621	0.0246408	MAPK1/MAPK3	2
GO:0046683	BP	GO:0046683	response to organophosphorus	5/209	134/18866	0.0168155	0.0451261	0.0248969	HSPA5/EEF2K/FOS/PTEN/RELA	5
GO:0046328	BP	GO:0046328	regulation of JNK cascade	6/209	184/18866	0.0168243	0.0451261	0.0248969	RB1CC1/MAP2K7/MAPK8IP1/EGFR/PINK1/ERN1	6
GO:0001503	BP	GO:0001503	ossification	10/209	412/18866	0.0168584	0.0451884	0.0249312	TP63/TP53INP2/MAPK1/HIF1A/MAPK3/ATF4/EGFR/BCL2/EIF2AK3/NBR1	10
GO:0006111	BP	GO:0006111	regulation of gluconeogenesis	3/209	49/18866	0.0169918	0.0453406	0.0250152	SIRT1/SESN2/FOXO1	3
GO:0032527	BP	GO:0032527	protein exit from endoplasmic reticulum	3/209	49/18866	0.0169918	0.0453406	0.0250152	SAR1A/EDEM1/MAP1LC3C	3
GO:0042059	BP	GO:0042059	negative regulation of epidermal growth factor receptor signaling pathway	3/209	49/18866	0.0169918	0.0453406	0.0250152	RAB7A/EGFR/HGS	3
GO:0048512	BP	GO:0048512	circadian behavior	3/209	49/18866	0.0169918	0.0453406	0.0250152	TP53/PTEN/MTOR	3
GO:0060711	BP	GO:0060711	labyrinthine layer development	3/209	49/18866	0.0169918	0.0453406	0.0250152	CASP8/MAPK1/BIRC6	3
GO:1900087	BP	GO:1900087	positive regulation of G1/S transition of mitotic cell cycle	3/209	49/18866	0.0169918	0.0453406	0.0250152	EIF4G1/RPTOR/EGFR	3
GO:2000107	BP	GO:2000107	negative regulation of leukocyte apoptotic process	3/209	49/18866	0.0169918	0.0453406	0.0250152	PRKCQ/HIF1A/FADD	3
GO:0044262	BP	GO:0044262	cellular carbohydrate metabolic process	8/209	294/18866	0.0170073	0.0453527	0.0250219	RB1CC1/SIRT1/SESN2/TP53/FOXO1/GAA/PTEN/MTOR	8
GO:0014033	BP	GO:0014033	neural crest cell differentiation	4/209	89/18866	0.0171965	0.0457984	0.0252678	MAPK1/HIF1A/MAPK3/NRG1	4
GO:1903845	BP	GO:1903845	negative regulation of cellular response to transforming growth factor beta stimulus	4/209	89/18866	0.0171965	0.0457984	0.0252678	CFLAR/HSPA5/SIRT1/TP53	4
GO:0006913	BP	GO:0006913	nucleocytoplasmic transport	9/209	354/18866	0.0174755	0.0465115	0.0256612	HSP90AB1/MAPK1/TSC2/IFNG/CDKN1A/TP53/BAG3/PRKCD/TSC1	9
GO:0005996	BP	GO:0005996	monosaccharide metabolic process	8/209	296/18866	0.0176385	0.0469122	0.0258823	SIRT1/GAPDH/ATF4/SESN2/TP53/FOXO1/GAA/MTOR	8
GO:0051147	BP	GO:0051147	regulation of muscle cell differentiation	6/209	186/18866	0.0176487	0.0469122	0.0258823	CFLAR/SIRT1/NRG1/CAPN2/BCL2/MTOR	6
GO:0050803	BP	GO:0050803	regulation of synapse structure or activity	7/209	240/18866	0.0177664	0.0471949	0.0260382	CHMP2B/EEF2K/HSPA8/EIF4G1/GRID2/PTEN/CLN3	7
GO:0042058	BP	GO:0042058	regulation of epidermal growth factor receptor signaling pathway	4/209	90/18866	0.0178446	0.0473116	0.0261026	RAB7A/PTK6/EGFR/HGS	4
GO:0043470	BP	GO:0043470	regulation of carbohydrate catabolic process	4/209	90/18866	0.0178446	0.0473116	0.0261026	HIF1A/IFNG/TP53/ARNT	4
GO:1903351	BP	GO:1903351	cellular response to dopamine	4/209	90/18866	0.0178446	0.0473116	0.0261026	GNAI3/MAPK1/MAPK3/ATF4	4
GO:0072511	BP	GO:0072511	divalent inorganic cation transport	11/209	478/18866	0.0178726	0.0473556	0.0261269	CX3CL1/BAK1/ATG5/BAX/FKBP1A/CCL2/FKBP1B/CXCR4/ITPR1/BCL2/DDIT3	11
GO:0007622	BP	GO:0007622	rhythmic behavior	3/209	50/18866	0.0179319	0.0473613	0.02613	TP53/PTEN/MTOR	3
GO:0014009	BP	GO:0014009	glial cell proliferation	3/209	50/18866	0.0179319	0.0473613	0.02613	CX3CL1/EEF2/MTOR	3
GO:0031648	BP	GO:0031648	protein destabilization	3/209	50/18866	0.0179319	0.0473613	0.02613	HDAC6/SIRT1/IRGM	3
GO:0045646	BP	GO:0045646	regulation of erythrocyte differentiation	3/209	50/18866	0.0179319	0.0473613	0.02613	HIF1A/FOXO3/ARNT	3
GO:1902743	BP	GO:1902743	regulation of lamellipodium organization	3/209	50/18866	0.0179319	0.0473613	0.02613	NCKAP1/RAC1/MTOR	3
GO:0043409	BP	GO:0043409	negative regulation of MAPK cascade	6/209	187/18866	0.0180711	0.0476682	0.0262993	MAPK8IP1/MYC/FOXO1/PINK1/PRKCD/PTEN	6
GO:0048639	BP	GO:0048639	positive regulation of developmental growth	6/209	187/18866	0.0180711	0.0476682	0.0262993	MAPK1/RAB11A/VEGFA/CXCR4/BCL2/MTOR	6
GO:0051169	BP	GO:0051169	nuclear transport	9/209	357/18866	0.018351	0.0482061	0.0265961	HSP90AB1/MAPK1/TSC2/IFNG/CDKN1A/TP53/BAG3/PRKCD/TSC1	9
GO:0007039	BP	GO:0007039	protein catabolic process in the vacuole	2/209	19/18866	0.0184522	0.0482061	0.0265961	LAMP2/CLN3	2
GO:0010744	BP	GO:0010744	positive regulation of macrophage derived foam cell differentiation	2/209	19/18866	0.0184522	0.0482061	0.0265961	MAPK9/NFKB1	2
GO:0010759	BP	GO:0010759	positive regulation of macrophage chemotaxis	2/209	19/18866	0.0184522	0.0482061	0.0265961	MAPK1/MAPK3	2
GO:0035728	BP	GO:0035728	response to hepatocyte growth factor	2/209	19/18866	0.0184522	0.0482061	0.0265961	SIRT2/RELA	2
GO:0044320	BP	GO:0044320	cellular response to leptin stimulus	2/209	19/18866	0.0184522	0.0482061	0.0265961	SIRT1/PTEN	2
GO:0051546	BP	GO:0051546	keratinocyte migration	2/209	19/18866	0.0184522	0.0482061	0.0265961	PTEN/MTOR	2
GO:0060438	BP	GO:0060438	trachea development	2/209	19/18866	0.0184522	0.0482061	0.0265961	MAPK1/MAPK3	2
GO:0060749	BP	GO:0060749	mammary gland alveolus development	2/209	19/18866	0.0184522	0.0482061	0.0265961	HIF1A/VEGFA	2
GO:0061377	BP	GO:0061377	mammary gland lobule development	2/209	19/18866	0.0184522	0.0482061	0.0265961	HIF1A/VEGFA	2
GO:0090153	BP	GO:0090153	regulation of sphingolipid biosynthetic process	2/209	19/18866	0.0184522	0.0482061	0.0265961	PRKCD/SPHK1	2
GO:1902170	BP	GO:1902170	cellular response to reactive nitrogen species	2/209	19/18866	0.0184522	0.0482061	0.0265961	CFLAR/FOXO1	2
GO:1903975	BP	GO:1903975	regulation of glial cell migration	2/209	19/18866	0.0184522	0.0482061	0.0265961	CX3CL1/CCR2	2
GO:1905038	BP	GO:1905038	regulation of membrane lipid metabolic process	2/209	19/18866	0.0184522	0.0482061	0.0265961	PRKCD/SPHK1	2
GO:2000757	BP	GO:2000757	negative regulation of peptidyl-lysine acetylation	2/209	19/18866	0.0184522	0.0482061	0.0265961	ATG5/SIRT1	2
GO:0006813	BP	GO:0006813	potassium ion transport	7/209	242/18866	0.0185029	0.0482061	0.0265961	CDKN1B/KLHL24/ATF4/ITGB1/TSC1/KIF5B/PTEN	7
GO:0001843	BP	GO:0001843	neural tube closure	4/209	91/18866	0.0185077	0.0482061	0.0265961	TSC2/CASP3/DLC1/TSC1	4
GO:0033273	BP	GO:0033273	response to vitamin	4/209	91/18866	0.0185077	0.0482061	0.0265961	FKBP1B/EGFR/EEF2/RELA	4
GO:0051492	BP	GO:0051492	regulation of stress fiber assembly	4/209	91/18866	0.0185077	0.0482061	0.0265961	RAC1/DLC1/TSC1/MTOR	4
GO:1903350	BP	GO:1903350	response to dopamine	4/209	91/18866	0.0185077	0.0482061	0.0265961	GNAI3/MAPK1/MAPK3/ATF4	4
GO:0016569	BP	GO:0016569	covalent chromatin modification	11/209	481/18866	0.0186247	0.0484804	0.0267475	ATG5/SIRT2/HDAC6/SIRT1/MAPK3/MAPK8/VEGFA/HDAC1/TP53/PINK1/PRKCD	11
GO:0035176	BP	GO:0035176	social behavior	3/209	51/18866	0.0189005	0.0490751	0.0270756	PTEN/GRID1/MTOR	3
GO:0043277	BP	GO:0043277	apoptotic cell clearance	3/209	51/18866	0.0189005	0.0490751	0.0270756	CCL2/CCR2/RAC1	3
GO:0050435	BP	GO:0050435	amyloid-beta metabolic process	3/209	51/18866	0.0189005	0.0490751	0.0270756	IFNG/CASP3/RELA	3
GO:0071675	BP	GO:0071675	regulation of mononuclear cell migration	3/209	51/18866	0.0189005	0.0490751	0.0270756	MAPK1/MAPK3/CCR2	3
GO:0051258	BP	GO:0051258	protein polymerization	8/209	300/18866	0.0189513	0.049176	0.0271312	NCKAP1/CHMP4B/CDKN1B/RAC1/PINK1/PRKCD/MLST8/MTOR	8
GO:0010498	BP	GO:0010498	proteasomal protein catabolic process	11/209	483/18866	0.0191391	0.0496322	0.0273829	GABARAPL2/HSPA5/MAPK9/SIRT2/HSP90AB1/SIRT1/NFE2L2/DNAJB9/EDEM1/PINK1/DDIT3	11
GO:0060606	BP	GO:0060606	tube closure	4/209	92/18866	0.0191859	0.0496605	0.0273986	TSC2/CASP3/DLC1/TSC1	4
GO:0106027	BP	GO:0106027	neuron projection organization	4/209	92/18866	0.0191859	0.0496605	0.0273986	ITGA3/HDAC6/EEF2K/PTEN	4
GO:1903321	BP	GO:1903321	negative regulation of protein modification by small protein conjugation or removal	4/209	92/18866	0.0191859	0.0496605	0.0273986	ATG5/SQSTM1/RELA/MTOR	4
GO:0016197	BP	GO:0016197	endosomal transport	7/209	244/18866	0.0192605	0.0498225	0.0274879	VAMP3/RAB7A/CHMP2B/CHMP4B/RAB11A/SQSTM1/HGS	7
GO:0005776	CC	GO:0005776	autophagosome	36/209	97/19559	1.37382e-46	5.41286e-44	3.48517e-44	LAMP2/GABARAPL2/DAPK2/ATG5/WIPI1/RAB7A/PIK3C3/TP53INP2/ATG16L1/SH3GLB1/TM9SF1/MAP1LC3A/HSPA8/AMBRA1/BECN1/CALCOCO2/GABARAPL1/MAP1LC3B/ATG12/SQSTM1/WDFY3/TMEM74/ZFYVE1/ATG16L2/RAB24/GABARAP/ULK1/ATG9B/LAMP1/NBR1/CLN3/PIK3R4/MAP1LC3C/UVRAG/ATG9A/IRGM	36
GO:0000407	CC	GO:0000407	phagophore assembly site	21/209	32/19559	1.67748e-34	3.30464e-32	2.12776e-32	RB1CC1/ATG5/ATG2B/WIPI1/RAB7A/PIK3C3/ULK2/ATG16L1/ATG2A/BECN1/ULK3/ATG12/WIPI2/SQSTM1/ZFYVE1/ULK1/ATG9B/NBR1/WDR45/ATG7/ATG9A	21
GO:0000421	CC	GO:0000421	autophagosome membrane	20/209	38/19559	4.22866e-30	5.55364e-28	3.57581e-28	LAMP2/GABARAPL2/WIPI1/RAB7A/ATG16L1/SH3GLB1/TM9SF1/MAP1LC3A/CALCOCO2/GABARAPL1/MAP1LC3B/WDFY3/TMEM74/ATG16L2/GABARAP/ULK1/ATG9B/MAP1LC3C/UVRAG/IRGM	20
GO:0034045	CC	GO:0034045	phagophore assembly site membrane	12/209	16/19559	2.82595e-21	2.78356e-19	1.79224e-19	RB1CC1/ATG5/ATG2B/WIPI1/RAB7A/ULK2/ATG16L1/ATG2A/ATG12/WIPI2/ULK1/WDR45	12
GO:0005774	CC	GO:0005774	vacuolar membrane	35/209	427/19559	4.41682e-21	3.48045e-19	2.24095e-19	LAMP2/GABARAPL2/GOPC/GNAI3/WIPI1/RAB7A/ATG16L1/HSP90AB1/SH3GLB1/TM9SF1/MAP1LC3A/RHEB/HSPA8/CTSD/VAMP7/DRAM1/CALCOCO2/GABARAPL1/MAP1LC3B/NPC1/RPTOR/WDFY3/TMEM74/ATG16L2/SPNS1/GABARAP/GAA/ULK1/ATG9B/LAMP1/CLN3/MAP1LC3C/UVRAG/MTOR/IRGM	35
GO:0005770	CC	GO:0005770	late endosome	25/209	278/19559	3.16689e-16	2.07959e-14	1.33898e-14	LAMP2/RAB7A/PIK3C3/CHMP2B/HDAC6/MAPK1/CHMP4B/MAP1LC3A/MAPK3/RAB11A/PRKAR1A/HSPA8/CXCR4/VAMP7/NPC1/EGFR/SQSTM1/DDIT3/HGS/LAMP1/NBR1/CLN3/PIK3R4/UVRAG/ATG9A	25
GO:0045335	CC	GO:0045335	phagocytic vesicle	16/209	140/19559	2.1627e-12	1.21729e-10	7.83776e-11	LAMP2/VAMP3/ATG5/RAB7A/PIK3C3/RAB11A/AMBRA1/VAMP7/RAB5A/ATG12/KIF5B/LAMP1/PIK3R4/UVRAG/MTOR/IRGM	16
GO:0098589	CC	GO:0098589	membrane region	23/209	343/19559	2.59226e-12	1.27669e-10	8.22018e-11	CFLAR/LAMP2/FAS/CASP8/GNAI3/HDAC6/MAPK1/MAPK3/IKBKB/PRKAR1A/CD46/CTSD/NPC1/RAB5A/EGFR/ITGB1/CAPN2/CASP3/DLC1/EEF2/FADD/RGS19/CLN3	23
GO:0045121	CC	GO:0045121	membrane raft	22/209	329/19559	8.41632e-12	3.52007e-10	2.26646e-10	CFLAR/LAMP2/FAS/CASP8/GNAI3/HDAC6/MAPK1/MAPK3/IKBKB/PRKAR1A/CTSD/NPC1/RAB5A/EGFR/ITGB1/CAPN2/CASP3/DLC1/EEF2/FADD/RGS19/CLN3	22
GO:0098857	CC	GO:0098857	membrane microdomain	22/209	330/19559	8.93418e-12	3.52007e-10	2.26646e-10	CFLAR/LAMP2/FAS/CASP8/GNAI3/HDAC6/MAPK1/MAPK3/IKBKB/PRKAR1A/CTSD/NPC1/RAB5A/EGFR/ITGB1/CAPN2/CASP3/DLC1/EEF2/FADD/RGS19/CLN3	22
GO:0005741	CC	GO:0005741	mitochondrial outer membrane	17/209	192/19559	2.75972e-11	9.88482e-10	6.36453e-10	BID/BAK1/CASP8/PPP1R15A/BAX/SH3GLB1/BNIP3L/RPS6KB1/AMBRA1/FOXO3/RAF1/PINK1/BCL2L1/BCL2/BNIP3/ULK1/MTOR	17
GO:0042470	CC	GO:0042470	melanosome	13/209	105/19559	9.59215e-11	2.90716e-09	1.87183e-09	HSPA5/RAB7A/HSP90AB1/HSPA8/CTSD/CANX/RAC1/RAB1A/RAB5A/ITGB1/CTSB/P4HB/LAMP1	13
GO:0048770	CC	GO:0048770	pigment granule	13/209	105/19559	9.59215e-11	2.90716e-09	1.87183e-09	HSPA5/RAB7A/HSP90AB1/HSPA8/CTSD/CANX/RAC1/RAB1A/RAB5A/ITGB1/CTSB/P4HB/LAMP1	13
GO:0031968	CC	GO:0031968	organelle outer membrane	17/209	218/19559	2.04977e-10	5.76865e-09	3.71425e-09	BID/BAK1/CASP8/PPP1R15A/BAX/SH3GLB1/BNIP3L/RPS6KB1/AMBRA1/FOXO3/RAF1/PINK1/BCL2L1/BCL2/BNIP3/ULK1/MTOR	17
GO:0019867	CC	GO:0019867	outer membrane	17/209	220/19559	2.36375e-10	6.20878e-09	3.99764e-09	BID/BAK1/CASP8/PPP1R15A/BAX/SH3GLB1/BNIP3L/RPS6KB1/AMBRA1/FOXO3/RAF1/PINK1/BCL2L1/BCL2/BNIP3/ULK1/MTOR	17
GO:0044754	CC	GO:0044754	autolysosome	6/209	10/19559	2.80788e-10	6.91441e-09	4.45197e-09	LAMP2/PIK3C3/MAP1LC3A/SQSTM1/LAMP1/CLN3	6
GO:0030670	CC	GO:0030670	phagocytic vesicle membrane	11/209	77/19559	5.74714e-10	1.33198e-08	8.57622e-09	LAMP2/VAMP3/ATG5/RAB7A/PIK3C3/VAMP7/RAB5A/ATG12/LAMP1/PIK3R4/IRGM	11
GO:0030139	CC	GO:0030139	endocytic vesicle	19/209	313/19559	1.21304e-09	2.65521e-08	1.70961e-08	LAMP2/VAMP3/ATG5/RAB7A/PIK3C3/RAB11A/AMBRA1/VAMP7/RAB5A/ATG12/EGFR/RAB24/KIF5B/SPHK1/LAMP1/PIK3R4/UVRAG/MTOR/IRGM	19
GO:0005767	CC	GO:0005767	secondary lysosome	6/209	16/19559	1.01488e-08	2.06081e-07	1.32689e-07	LAMP2/PIK3C3/MAP1LC3A/SQSTM1/LAMP1/CLN3	6
GO:0016234	CC	GO:0016234	inclusion body	10/209	78/19559	1.0461e-08	2.06081e-07	1.32689e-07	PRKCQ/HDAC6/HSP90AB1/ATF4/EDEM1/BAG3/PINK1/SQSTM1/WDFY3/EEF2	10
GO:0005765	CC	GO:0005765	lysosomal membrane	19/209	375/19559	2.31315e-08	4.14265e-07	2.66732e-07	LAMP2/GOPC/GNAI3/RAB7A/HSP90AB1/TM9SF1/RHEB/HSPA8/CTSD/VAMP7/DRAM1/NPC1/RPTOR/TMEM74/SPNS1/GAA/LAMP1/CLN3/MTOR	19
GO:0098852	CC	GO:0098852	lytic vacuole membrane	19/209	375/19559	2.31315e-08	4.14265e-07	2.66732e-07	LAMP2/GOPC/GNAI3/RAB7A/HSP90AB1/TM9SF1/RHEB/HSPA8/CTSD/VAMP7/DRAM1/NPC1/RPTOR/TMEM74/SPNS1/GAA/LAMP1/CLN3/MTOR	19
GO:0005635	CC	GO:0005635	nuclear envelope	21/209	473/19559	4.01508e-08	6.87801e-07	4.42854e-07	RB1CC1/BAX/SIRT1/CHMP4B/MAPK3/BNIP3L/GAPDH/BNIP1/ATF6/ITGB4/NPC1/TP53/PARP1/EGFR/ITPR1/WDFY3/BCL2L1/BCL2/BNIP3/ERN1/MTOR	21
GO:0031300	CC	GO:0031300	intrinsic component of organelle membrane	19/209	398/19559	5.94022e-08	9.75186e-07	6.27892e-07	LAMP2/BID/BAK1/PEX3/HSPA5/VAMP3/BNIP1/ATF6/VAMP7/CANX/EDEM1/NPC1/RAB5A/PINK1/EIF2AK3/BNIP3/ERN1/LAMP1/CLN3	19
GO:0032838	CC	GO:0032838	plasma membrane bounded cell projection cytoplasm	14/209	211/19559	6.5981e-08	1.03986e-06	6.69534e-07	ATG5/PIK3C3/ATG16L1/MAPK1/HIF1A/PRKAR1A/AMBRA1/CANX/GABARAPL1/MAP1LC3B/GABARAP/KIF5B/PIK3R4/ATG7	14
GO:0031301	CC	GO:0031301	integral component of organelle membrane	18/209	367/19559	8.98287e-08	1.36125e-06	8.76466e-07	LAMP2/BID/BAK1/PEX3/HSPA5/VAMP3/BNIP1/ATF6/VAMP7/CANX/EDEM1/NPC1/PINK1/EIF2AK3/BNIP3/ERN1/LAMP1/CLN3	18
GO:0016605	CC	GO:0016605	PML body	10/209	102/19559	1.41759e-07	2.06863e-06	1.33193e-06	TP53INP2/SIRT1/CALCOCO2/RB1/TP53/SQSTM1/WDFY3/PTEN/MTOR/IKBKE	10
GO:1902911	CC	GO:1902911	protein kinase complex	10/209	104/19559	1.70515e-07	2.39939e-06	1.54489e-06	RB1CC1/IKBKB/PRKAR1A/PRKAB1/CDKN1A/SESN2/RB1/ULK1/ERN1/UVRAG	10
GO:0019898	CC	GO:0019898	extrinsic component of membrane	16/209	306/19559	2.02865e-07	2.75617e-06	1.77461e-06	RB1CC1/GNAI3/ATG2B/WIPI1/RAB7A/PIK3C3/FKBP1A/PTK6/ATG2A/BECN1/WIPI2/WDFY3/ZFYVE1/ULK1/PIK3R4/WDR45	16
GO:0005771	CC	GO:0005771	multivesicular body	8/209	62/19559	3.06409e-07	4.02417e-06	2.59104e-06	CHMP2B/HDAC6/CHMP4B/RAB11A/PRKAR1A/EGFR/HGS/LAMP1	8
GO:0061695	CC	GO:0061695	transferase complex, transferring phosphorus-containing groups	14/209	253/19559	6.09363e-07	7.74481e-06	4.98664e-06	RB1CC1/PIK3C3/IKBKB/PRKAR1A/PRKAB1/CDKN1A/BECN1/SESN2/RB1/TP53/ULK1/ERN1/PIK3R4/UVRAG	14
GO:0099568	CC	GO:0099568	cytoplasmic region	14/209	254/19559	6.38905e-07	7.86652e-06	5.06501e-06	ATG5/PIK3C3/ATG16L1/MAPK1/HIF1A/PRKAR1A/AMBRA1/CANX/GABARAPL1/MAP1LC3B/GABARAP/KIF5B/PIK3R4/ATG7	14
GO:0101002	CC	GO:0101002	ficolin-1-rich granule	10/209	124/19559	8.85781e-07	1.02646e-05	6.60908e-06	CAPN1/HSP90AB1/MAPK1/HSPA8/ARSB/CTSD/CTSB/EEF2/SERPINA1/ATG7	10
GO:1904813	CC	GO:1904813	ficolin-1-rich granule lumen	10/209	124/19559	8.85781e-07	1.02646e-05	6.60908e-06	CAPN1/HSP90AB1/MAPK1/HSPA8/ARSB/CTSD/CTSB/EEF2/SERPINA1/ATG7	10
GO:0031143	CC	GO:0031143	pseudopodium	5/209	18/19559	1.01609e-06	1.14383e-05	7.36475e-06	MAPK1/MAPK3/VAMP7/RAF1/CAPN2	5
GO:0030666	CC	GO:0030666	endocytic vesicle membrane	11/209	164/19559	1.57147e-06	1.71989e-05	1.10738e-05	LAMP2/VAMP3/ATG5/RAB7A/PIK3C3/VAMP7/RAB5A/ATG12/LAMP1/PIK3R4/IRGM	11
GO:0031902	CC	GO:0031902	late endosome membrane	10/209	140/19559	2.68546e-06	2.85966e-05	1.84124e-05	LAMP2/RAB7A/CHMP2B/CHMP4B/VAMP7/NPC1/HGS/LAMP1/CLN3/ATG9A	10
GO:0016235	CC	GO:0016235	aggresome	6/209	39/19559	3.36856e-06	3.49267e-05	2.24882e-05	PRKCQ/HDAC6/EDEM1/BAG3/SQSTM1/EEF2	6
GO:1902554	CC	GO:1902554	serine/threonine protein kinase complex	8/209	89/19559	5.00155e-06	5.05285e-05	3.25337e-05	RB1CC1/IKBKB/CDKN1A/SESN2/RB1/ULK1/ERN1/UVRAG	8
GO:0101031	CC	GO:0101031	chaperone complex	5/209	25/19559	5.9284e-06	5.83947e-05	3.75985e-05	HSP90AB1/HSPA8/BAG3/HSPB8/TSC1	5
GO:0005930	CC	GO:0005930	axoneme	9/209	122/19559	6.57378e-06	6.31724e-05	4.06747e-05	ATG5/PIK3C3/ATG16L1/PRKAR1A/AMBRA1/MAP1LC3B/GABARAP/PIK3R4/ATG7	9
GO:0097014	CC	GO:0097014	ciliary plasm	9/209	124/19559	7.50856e-06	7.04374e-05	4.53524e-05	ATG5/PIK3C3/ATG16L1/PRKAR1A/AMBRA1/MAP1LC3B/GABARAP/PIK3R4/ATG7	9
GO:0098978	CC	GO:0098978	glutamatergic synapse	15/209	361/19559	8.36852e-06	7.6679e-05	4.93712e-05	CHMP2B/RAB11A/PRKAR1A/HSPA8/CANX/DNAJB1/RAC1/ITGB1/GRID2/NRG1/RELA/GRID1/NRG3/EIF4EBP1/MTOR	15
GO:0005925	CC	GO:0005925	focal adhesion	16/209	415/19559	1.06457e-05	9.53272e-05	6.13782e-05	ITGA3/CAPN1/HSPA5/NCKAP1/ITGA6/MAPK1/MAPK3/HSPA8/CD46/ITGB4/RAC1/EGFR/ITGB1/CAPN2/DLC1/P4HB	16
GO:0030055	CC	GO:0030055	cell-substrate junction	16/209	423/19559	1.34818e-05	0.000118041	7.60026e-05	ITGA3/CAPN1/HSPA5/NCKAP1/ITGA6/MAPK1/MAPK3/HSPA8/CD46/ITGB4/RAC1/EGFR/ITGB1/CAPN2/DLC1/P4HB	16
GO:0038201	CC	GO:0038201	TOR complex	4/209	15/19559	1.57672e-05	0.00013505	8.69544e-05	SESN2/RPTOR/MLST8/MTOR	4
GO:0005775	CC	GO:0005775	vacuolar lumen	10/209	173/19559	1.75191e-05	0.000146862	9.456e-05	LAMP2/DAPK2/MAPK1/ARSA/HSPA8/ARSB/CTSD/PRKCD/CTSB/GAA	10
GO:0099524	CC	GO:0099524	postsynaptic cytosol	4/209	18/19559	3.44678e-05	0.000282923	0.000182165	HSPA8/PTEN/EIF4EBP1/MTOR	4
GO:0031252	CC	GO:0031252	cell leading edge	15/209	421/19559	4.9998e-05	0.000402024	0.000258851	NCKAP1/HDAC6/PTK6/CXCR4/VAMP7/ATF4/ITGB4/RAC1/GABARAPL1/RAB5A/ITGB1/MTMR14/DLC1/TSC1/P4HB	15
GO:0031983	CC	GO:0031983	vesicle lumen	13/209	328/19559	5.49481e-05	0.000432991	0.000278789	HSP90AB1/MAPK1/ARSA/NFKB1/HSPA8/VEGFA/ARSB/CTSD/EGFR/PRKCD/EEF2/SERPINA1/ATG7	13
GO:0043202	CC	GO:0043202	lysosomal lumen	7/209	96/19559	7.67135e-05	0.000592649	0.000381588	LAMP2/ARSA/HSPA8/ARSB/CTSD/CTSB/GAA	7
GO:0099522	CC	GO:0099522	region of cytosol	4/209	25/19559	0.000134375	0.00101815	0.000655552	HSPA8/PTEN/EIF4EBP1/MTOR	4
GO:0043209	CC	GO:0043209	myelin sheath	5/209	47/19559	0.000141425	0.00104823	0.00067492	SIRT2/ERBB2/ITGB1/BCL2/PTEN	5
GO:0099572	CC	GO:0099572	postsynaptic specialization	13/209	361/19559	0.000143666	0.00104823	0.00067492	GOPC/CHMP2B/MAPK1/TSC2/EEF2K/RHEB/HSPA8/DNAJB1/ITPR1/GRID2/TSC1/BNIP3/GRID1	13
GO:0030496	CC	GO:0030496	midbody	9/209	182/19559	0.00015353	0.00109983	0.000708147	HSPA5/GNAI3/SIRT2/PIK3C3/BIRC5/SH3GLB1/CHMP4B/BIRC6/UVRAG	9
GO:0031312	CC	GO:0031312	extrinsic component of organelle membrane	5/209	49/19559	0.000172793	0.00119929	0.000772186	RAB7A/FKBP1A/WDFY3/ZFYVE1/ULK1	5
GO:0098984	CC	GO:0098984	neuron to neuron synapse	13/209	368/19559	0.000173501	0.00119929	0.000772186	GOPC/CHMP2B/MAPK1/TSC2/EEF2K/RHEB/VAMP7/DNAJB1/ITPR1/GRID2/TSC1/BNIP3/GRID1	13
GO:0044232	CC	GO:0044232	organelle membrane contact site	4/209	27/19559	0.000183332	0.00124539	0.00080187	ATG5/CANX/ZFYVE1/PIK3R4	4
GO:0034774	CC	GO:0034774	secretory granule lumen	12/209	322/19559	0.00018888	0.00126133	0.000812133	HSP90AB1/MAPK1/ARSA/NFKB1/HSPA8/VEGFA/ARSB/CTSD/PRKCD/EEF2/SERPINA1/ATG7	12
GO:0060205	CC	GO:0060205	cytoplasmic vesicle lumen	12/209	326/19559	0.000211603	0.00138953	0.000894673	HSP90AB1/MAPK1/ARSA/NFKB1/HSPA8/VEGFA/ARSB/CTSD/PRKCD/EEF2/SERPINA1/ATG7	12
GO:0031932	CC	GO:0031932	TORC2 complex	3/209	12/19559	0.000246427	0.00159168	0.00102483	SESN2/MLST8/MTOR	3
GO:0005766	CC	GO:0005766	primary lysosome	8/209	155/19559	0.000267193	0.00167101	0.00107591	LAMP2/MAPK1/ARSA/ARSB/VAMP7/PRKCD/GAA/LAMP1	8
GO:0042582	CC	GO:0042582	azurophil granule	8/209	155/19559	0.000267193	0.00167101	0.00107591	LAMP2/MAPK1/ARSA/ARSB/VAMP7/PRKCD/GAA/LAMP1	8
GO:0014069	CC	GO:0014069	postsynaptic density	12/209	337/19559	0.000286472	0.00176359	0.00113552	GOPC/CHMP2B/MAPK1/TSC2/EEF2K/RHEB/DNAJB1/ITPR1/GRID2/TSC1/BNIP3/GRID1	12
GO:0030176	CC	GO:0030176	integral component of endoplasmic reticulum membrane	8/209	158/19559	0.000304198	0.00184391	0.00118723	HSPA5/BNIP1/ATF6/CANX/EDEM1/EIF2AK3/ERN1/CLN3	8
GO:0008305	CC	GO:0008305	integrin complex	4/209	31/19559	0.000317887	0.00189769	0.00122186	ITGA3/ITGA6/ITGB4/ITGB1	4
GO:0032279	CC	GO:0032279	asymmetric synapse	12/209	343/19559	0.000336052	0.00197619	0.0012724	GOPC/CHMP2B/MAPK1/TSC2/EEF2K/RHEB/DNAJB1/ITPR1/GRID2/TSC1/BNIP3/GRID1	12
GO:0030135	CC	GO:0030135	coated vesicle	11/209	298/19559	0.000378374	0.00219234	0.00141158	GOPC/VAMP3/WIPI1/SAR1A/HSPA8/BNIP1/VAMP7/RAB5A/EGFR/RGS19/SERPINA1	11
GO:0031965	CC	GO:0031965	nuclear membrane	11/209	301/19559	0.000411679	0.00235075	0.00151357	RB1CC1/SIRT1/GAPDH/ITGB4/TP53/EGFR/ITPR1/WDFY3/BCL2L1/BCL2/ERN1	11
GO:0031227	CC	GO:0031227	intrinsic component of endoplasmic reticulum membrane	8/209	166/19559	0.000423757	0.00238515	0.00153572	HSPA5/BNIP1/ATF6/CANX/EDEM1/EIF2AK3/ERN1/CLN3	8
GO:0032839	CC	GO:0032839	dendrite cytoplasm	4/209	34/19559	0.000456946	0.00250051	0.00161	MAPK1/CANX/GABARAPL1/KIF5B	4
GO:0097386	CC	GO:0097386	glial cell projection	4/209	34/19559	0.000456946	0.00250051	0.00161	SIRT2/EIF2S1/ITGB1/PINK1	4
GO:0005811	CC	GO:0005811	lipid droplet	6/209	93/19559	0.000487831	0.00263295	0.00169528	ATG2B/RAB7A/ATG2A/GAPDH/TSC1/ZFYVE1	6
GO:0098636	CC	GO:0098636	protein complex involved in cell adhesion	4/209	36/19559	0.000570795	0.0030391	0.00195678	ITGA3/ITGA6/ITGB4/ITGB1	4
GO:0044233	CC	GO:0044233	mitochondria-associated endoplasmic reticulum membrane	3/209	16/19559	0.00060778	0.00319287	0.00205579	ATG5/CANX/ZFYVE1	3
GO:0061702	CC	GO:0061702	inflammasome complex	3/209	17/19559	0.000732226	0.00379601	0.00244413	NLRC4/CASP1/CASP4	3
GO:0005769	CC	GO:0005769	early endosome	12/209	377/19559	0.000775952	0.00397046	0.00255645	MAPK1/MAPK3/USP10/CXCR4/RAB1A/ERBB2/RAB5A/EGFR/SPHK1/HGS/CLN3/UVRAG	12
GO:0030136	CC	GO:0030136	clathrin-coated vesicle	8/209	194/19559	0.0011738	0.00592919	0.00381762	GOPC/VAMP3/WIPI1/HSPA8/VAMP7/RAB5A/EGFR/RGS19	8
GO:0044853	CC	GO:0044853	plasma membrane raft	6/209	113/19559	0.00135603	0.00676299	0.00435448	HDAC6/MAPK1/MAPK3/PRKAR1A/DLC1/CLN3	6
GO:0098563	CC	GO:0098563	intrinsic component of synaptic vesicle membrane	4/209	47/19559	0.0015772	0.0077677	0.00500138	VAMP3/VAMP7/RAB5A/LAMP1	4
GO:0090575	CC	GO:0090575	RNA polymerase II transcription regulator complex	7/209	161/19559	0.00175319	0.00852786	0.00549082	HIF1A/ATF4/RB1/TP53/ARNT/FOS/DDIT3	7
GO:0031307	CC	GO:0031307	integral component of mitochondrial outer membrane	3/209	23/19559	0.0018191	0.00863525	0.00555997	BAK1/PINK1/BNIP3	3
GO:0046930	CC	GO:0046930	pore complex	3/209	23/19559	0.0018191	0.00863525	0.00555997	BAK1/BAX/BCL2	3
GO:0005901	CC	GO:0005901	caveola	5/209	82/19559	0.00186065	0.0087153	0.00561151	HDAC6/MAPK1/MAPK3/DLC1/CLN3	5
GO:0030658	CC	GO:0030658	transport vesicle membrane	8/209	209/19559	0.0018802	0.0087153	0.00561151	VAMP3/SAR1A/VAMP7/RAB1A/RAB5A/ITPR1/BCL2L1/LAMP1	8
GO:0031306	CC	GO:0031306	intrinsic component of mitochondrial outer membrane	3/209	24/19559	0.00206271	0.0094501	0.00608462	BAK1/PINK1/BNIP3	3
GO:0120111	CC	GO:0120111	neuron projection cytoplasm	5/209	87/19559	0.00241395	0.0109322	0.00703887	MAPK1/HIF1A/CANX/GABARAPL1/KIF5B	5
GO:0043197	CC	GO:0043197	dendritic spine	7/209	175/19559	0.00280439	0.012556	0.00808444	EEF2K/CANX/DNAJB1/RAC1/ITGB1/GRID2/PTEN	7
GO:0036452	CC	GO:0036452	ESCRT complex	3/209	27/19559	0.00291162	0.0128896	0.00829923	CHMP2B/CHMP4B/HGS	3
GO:0044309	CC	GO:0044309	neuron spine	7/209	177/19559	0.00298721	0.0130774	0.0084201	EEF2K/CANX/DNAJB1/RAC1/ITGB1/GRID2/PTEN	7
GO:0001726	CC	GO:0001726	ruffle	7/209	179/19559	0.00317903	0.0137641	0.00886229	NCKAP1/PTK6/RAC1/RAB5A/ITGB1/MTMR14/DLC1	7
GO:0035577	CC	GO:0035577	azurophil granule membrane	4/209	58/19559	0.00342468	0.0146665	0.00944333	LAMP2/VAMP7/GAA/LAMP1	4
GO:0005942	CC	GO:0005942	phosphatidylinositol 3-kinase complex	3/209	29/19559	0.00358074	0.0150086	0.00966358	PIK3C3/BECN1/PIK3R4	3
GO:0044295	CC	GO:0044295	axonal growth cone	3/209	29/19559	0.00358074	0.0150086	0.00966358	HSP90AB1/MAPK8IP1/KIF5B	3
GO:0030426	CC	GO:0030426	growth cone	7/209	184/19559	0.00369977	0.0153443	0.00987972	ITGA3/SIRT2/HSP90AB1/MAPK8IP1/PINK1/TSC1/KIF5B	7
GO:0101003	CC	GO:0101003	ficolin-1-rich granule membrane	4/209	61/19559	0.00410917	0.0168647	0.0108587	LAMP2/RAC1/GAA/LAMP1	4
GO:0098562	CC	GO:0098562	cytoplasmic side of membrane	7/209	188/19559	0.00416114	0.016902	0.0108826	GNAI3/FKBP1A/PTK6/CHMP4B/IKBKB/RAB5A/PTEN	7
GO:0055037	CC	GO:0055037	recycling endosome	7/209	190/19559	0.00440756	0.0177202	0.0114095	VAMP3/RAB11A/RAC1/ITGB1/ULK1/CLN3/ATG9A	7
GO:0030427	CC	GO:0030427	site of polarized growth	7/209	191/19559	0.00453483	0.0180477	0.0116204	ITGA3/SIRT2/HSP90AB1/MAPK8IP1/PINK1/TSC1/KIF5B	7
GO:0030133	CC	GO:0030133	transport vesicle	11/209	410/19559	0.00475035	0.0187164	0.0120509	GOPC/VAMP3/SAR1A/RAB11A/VAMP7/RAB1A/RAB5A/ITPR1/BCL2L1/LAMP1/CLN3	11
GO:0034663	CC	GO:0034663	endoplasmic reticulum chaperone complex	2/209	10/19559	0.00483306	0.0188537	0.0121393	HSPA5/P4HB	2
GO:0005802	CC	GO:0005802	trans-Golgi network	8/209	245/19559	0.00494903	0.0191168	0.0123087	VAMP3/WIPI1/RAB11A/BIRC6/VAMP7/RAC1/CLN3/ATG9A	8
GO:0030672	CC	GO:0030672	synaptic vesicle membrane	5/209	104/19559	0.00519516	0.0196817	0.0126724	VAMP3/VAMP7/RAB5A/BCL2L1/LAMP1	5
GO:0099501	CC	GO:0099501	exocytic vesicle membrane	5/209	104/19559	0.00519516	0.0196817	0.0126724	VAMP3/VAMP7/RAB5A/BCL2L1/LAMP1	5
GO:0005790	CC	GO:0005790	smooth endoplasmic reticulum	3/209	34/19559	0.00563918	0.0209607	0.013496	HSPA5/CANX/GABARAP	3
GO:0030285	CC	GO:0030285	integral component of synaptic vesicle membrane	3/209	34/19559	0.00563918	0.0209607	0.013496	VAMP3/VAMP7/LAMP1	3
GO:0030667	CC	GO:0030667	secretory granule membrane	9/209	306/19559	0.00578912	0.0212025	0.0136516	LAMP2/RAB7A/CD46/VAMP7/RAC1/ITPR1/RAB24/GAA/LAMP1	9
GO:0000815	CC	GO:0000815	ESCRT III complex	2/209	11/19559	0.00586567	0.0212025	0.0136516	CHMP2B/CHMP4B	2
GO:0043220	CC	GO:0043220	Schmidt-Lanterman incisure	2/209	11/19559	0.00586567	0.0212025	0.0136516	SIRT2/PTEN	2
GO:0150034	CC	GO:0150034	distal axon	9/209	309/19559	0.00615839	0.0220582	0.0142026	ITGA3/SIRT2/HSP90AB1/HSPA8/MAPK8IP1/RAB5A/PINK1/TSC1/KIF5B	9
GO:0043204	CC	GO:0043204	perikaryon	6/209	156/19559	0.00669185	0.023753	0.0152938	SIRT2/HDAC6/MAPK1/KLHL24/CCR2/WDFY3	6
GO:0044292	CC	GO:0044292	dendrite terminus	2/209	13/19559	0.00820255	0.0288554	0.0185791	HSP90AB1/MAPK8IP1	2
GO:0030665	CC	GO:0030665	clathrin-coated vesicle membrane	5/209	118/19559	0.00877327	0.03059	0.0196959	VAMP3/HSPA8/VAMP7/RAB5A/EGFR	5
GO:0043218	CC	GO:0043218	compact myelin	2/209	14/19559	0.00950276	0.0325573	0.0209626	SIRT2/PTEN	2
GO:0061827	CC	GO:0061827	sperm head	2/209	14/19559	0.00950276	0.0325573	0.0209626	HSP90AB1/DNAJB1	2
GO:0031984	CC	GO:0031984	organelle subcompartment	10/209	392/19559	0.00974555	0.0328804	0.0211706	VAMP3/WIPI1/FKBP1A/RAB11A/BIRC6/VAMP7/RAC1/ZFYVE1/CLN3/ATG9A	10
GO:0000792	CC	GO:0000792	heterochromatin	4/209	78/19559	0.00976397	0.0328804	0.0211706	SIRT2/SIRT1/HDAC1/CDKN2A	4
GO:0098845	CC	GO:0098845	postsynaptic endosome	2/209	15/19559	0.0108881	0.0363553	0.0234081	RAB11A/RAB5A	2
GO:0032592	CC	GO:0032592	integral component of mitochondrial membrane	4/209	81/19559	0.0111114	0.036789	0.0236873	BID/BAK1/PINK1/BNIP3	4
GO:0031256	CC	GO:0031256	leading edge membrane	6/209	175/19559	0.0114272	0.0375195	0.0241576	NCKAP1/ATF4/RAC1/GABARAPL1/ITGB1/DLC1	6
GO:0098573	CC	GO:0098573	intrinsic component of mitochondrial membrane	4/209	82/19559	0.0115858	0.0377256	0.0242903	BID/BAK1/PINK1/BNIP3	4
GO:0071437	CC	GO:0071437	invadopodium	2/209	16/19559	0.0123568	0.0399063	0.0256944	ITGA3/ITGB1	2
GO:0005667	CC	GO:0005667	transcription regulator complex	10/209	413/19559	0.0136532	0.0437346	0.0281594	HIF1A/HDAC1/ATF4/RB1/TP53/ARNT/PARP1/FOS/RELA/DDIT3	10
GO:0030662	CC	GO:0030662	coated vesicle membrane	6/209	183/19559	0.0139949	0.0444677	0.0286314	VAMP3/SAR1A/HSPA8/VAMP7/RAB5A/EGFR	6
GO:0009897	CC	GO:0009897	external side of plasma membrane	10/209	417/19559	0.0145146	0.0457501	0.0294571	ITGA3/FAS/ITGA6/CCR2/CXCR4/ITGB1/CAPN2/CTSB/P4HB/LAMP1	10
GO:0044389	MF	GO:0044389	ubiquitin-like protein ligase binding	30/206	316/18352	2.15756e-19	9.13328e-17	5.72469e-17	BID/GABARAPL2/HSPA5/CASP8/HDAC6/HSP90AB1/HIF1A/MAP1LC3A/BAG1/PRKAR1A/HSPA8/AMBRA1/ATF6/CXCR4/CDKN1A/BECN1/GABARAPL1/RB1/MAP1LC3B/TP53/EGFR/FOXO1/PINK1/SQSTM1/GABARAP/BCL2/RELA/HGS/MAP1LC3C/IKBKE	30
GO:0031625	MF	GO:0031625	ubiquitin protein ligase binding	29/206	297/18352	4.15149e-19	9.13328e-17	5.72469e-17	BID/GABARAPL2/HSPA5/CASP8/HDAC6/HSP90AB1/HIF1A/MAP1LC3A/BAG1/PRKAR1A/HSPA8/AMBRA1/ATF6/CXCR4/CDKN1A/BECN1/GABARAPL1/RB1/MAP1LC3B/TP53/EGFR/FOXO1/PINK1/SQSTM1/GABARAP/BCL2/RELA/MAP1LC3C/IKBKE	29
GO:0004674	MF	GO:0004674	protein serine/threonine kinase activity	29/206	435/18352	1.13091e-14	1.65866e-12	1.03964e-12	DAPK2/MAPK9/EIF2AK2/PRKCQ/MAP2K7/ULK2/MAPK1/MAPK3/EEF2K/IKBKB/MAPK8/RPS6KB1/CAMKK2/PRKAB1/STK11/RAF1/ULK3/EGFR/PINK1/SQSTM1/PRKCD/EIF2AK3/ULK1/ERN1/TBK1/PIK3R4/DAPK1/MTOR/IKBKE	29
GO:0031072	MF	GO:0031072	heat shock protein binding	17/206	127/18352	6.61812e-14	7.27993e-12	4.56302e-12	BAK1/HSPA5/BAX/HDAC6/HSP90AB1/ST13/HIF1A/TSC2/BAG1/HSPA8/CDKN1B/DNAJB9/DNAJB1/BAG3/TSC1/EIF2AK3/ERN1	17
GO:0004197	MF	GO:0004197	cysteine-type endopeptidase activity	14/206	114/18352	3.77558e-11	3.32251e-09	2.08253e-09	CFLAR/CAPN1/CASP8/ATG4A/USP10/ATG4C/CAPNS1/CASP1/CAPN10/CAPN2/CASP3/CTSB/ATG4B/CASP4	14
GO:0008234	MF	GO:0008234	cysteine-type peptidase activity	15/206	139/18352	4.87869e-11	3.57771e-09	2.24249e-09	CFLAR/CAPN1/CASP8/ATG4A/USP10/ATG4C/CAPNS1/ATG4D/CASP1/CAPN10/CAPN2/CASP3/CTSB/ATG4B/CASP4	15
GO:0051087	MF	GO:0051087	chaperone binding	13/206	104/18352	1.534e-10	9.64228e-09	6.04373e-09	BAK1/HSPA5/BAX/BIRC5/ST13/BAG1/HSPA8/CDKN1B/DNAJB9/DNAJB1/TP53/BAG3/TSC1	13
GO:0019902	MF	GO:0019902	phosphatase binding	16/206	194/18352	6.24735e-10	3.43604e-08	2.15369e-08	MAP2K7/PPP1R15A/MAPK1/MAPK3/TSC2/CDKN1B/TP53/ERBB2/EGFR/FOXO1/BCL2/EIF2AK3/SPHK1/TBK1/EIF4EBP1/IKBKE	16
GO:0019903	MF	GO:0019903	protein phosphatase binding	13/206	149/18352	1.34773e-08	6.5889e-07	4.12988e-07	MAP2K7/PPP1R15A/CDKN1B/TP53/ERBB2/EGFR/FOXO1/BCL2/EIF2AK3/SPHK1/TBK1/EIF4EBP1/IKBKE	13
GO:0097199	MF	GO:0097199	cysteine-type endopeptidase activity involved in apoptotic signaling pathway	5/206	10/18352	4.08707e-08	1.79831e-06	1.12717e-06	CFLAR/CASP8/CASP1/CASP3/CASP4	5
GO:0002039	MF	GO:0002039	p53 binding	9/206	66/18352	5.05622e-08	2.02249e-06	1.26768e-06	TP63/TP73/SIRT1/HIF1A/USP10/HDAC1/STK11/TP53/EEF2	9
GO:0051400	MF	GO:0051400	BH domain binding	5/206	11/18352	7.42463e-08	2.72236e-06	1.70636e-06	BAK1/BAX/BCL2L1/BCL2/IRGM	5
GO:0019887	MF	GO:0019887	protein kinase regulator activity	13/206	185/18352	1.75636e-07	5.9446e-06	3.72604e-06	HSP90AB1/PRKAR1A/CDKN1B/STK11/MAPK8IP1/CDKN1A/RPTOR/CDKN2A/NRG1/CASP3/MLST8/NRG3/IRGM	13
GO:0030544	MF	GO:0030544	Hsp70 protein binding	7/206	42/18352	3.9206e-07	1.23219e-05	7.72328e-06	BAX/ST13/CDKN1B/DNAJB9/DNAJB1/TSC1/ERN1	7
GO:0002020	MF	GO:0002020	protease binding	11/206	137/18352	4.20714e-07	1.23409e-05	7.73523e-06	CFLAR/ITGA3/NLRC4/TP53/ITGB1/PINK1/CASP3/FADD/BCL2/PTEN/SERPINA1	11
GO:0097153	MF	GO:0097153	cysteine-type endopeptidase activity involved in apoptotic process	5/206	15/18352	4.65245e-07	1.27942e-05	8.01935e-06	CFLAR/CASP8/CASP1/CASP3/CASP4	5
GO:0042826	MF	GO:0042826	histone deacetylase binding	10/206	115/18352	6.83326e-07	1.76861e-05	1.10855e-05	SIRT2/HDAC6/HSP90AB1/HIF1A/MAPK8/HDAC1/RAC1/TP53/PARP1/RELA	10
GO:0019207	MF	GO:0019207	kinase regulator activity	13/206	216/18352	1.03435e-06	2.50634e-05	1.57096e-05	HSP90AB1/PRKAR1A/CDKN1B/STK11/MAPK8IP1/CDKN1A/RPTOR/CDKN2A/NRG1/CASP3/MLST8/NRG3/IRGM	13
GO:0030291	MF	GO:0030291	protein serine/threonine kinase inhibitor activity	6/206	31/18352	1.08355e-06	2.50634e-05	1.57096e-05	PRKAR1A/CDKN1B/CDKN1A/RPTOR/CDKN2A/CASP3	6
GO:0045296	MF	GO:0045296	cadherin binding	16/206	332/18352	1.13925e-06	2.50634e-05	1.57096e-05	HSPA5/CHMP2B/ITGA6/HSP90AB1/SH3GLB1/CHMP4B/HSPA8/CD46/DNAJB1/RAB1A/ATIC/EGFR/ITGB1/BAG3/EEF2/KIF5B	16
GO:0140297	MF	GO:0140297	DNA-binding transcription factor binding	16/206	347/18352	2.02596e-06	4.24486e-05	2.66065e-05	WIPI1/SIRT1/HIF1A/NFE2L2/HDAC1/ATF4/MYC/GABARAPL1/RB1/ARNT/PARP1/CDKN2A/FOS/BCL2/RELA/DDIT3	16
GO:0005123	MF	GO:0005123	death receptor binding	5/206	20/18352	2.2946e-06	4.5892e-05	2.87649e-05	CFLAR/BID/CASP8/CASP3/FADD	5
GO:0046982	MF	GO:0046982	protein heterodimerization activity	15/206	321/18352	3.62872e-06	6.9419e-05	4.35114e-05	ITGA3/BAK1/BAX/HIF1A/IKBKB/ATF6/ATF4/TP53/ERBB2/ARNT/ITGB1/BCL2L1/BCL2/DDIT3/P4HB	15
GO:0070513	MF	GO:0070513	death domain binding	4/206	11/18352	4.78412e-06	8.77089e-05	5.49754e-05	BAX/BCL2L1/BCL2/IRGM	4
GO:0051879	MF	GO:0051879	Hsp90 protein binding	6/206	42/18352	6.96588e-06	0.000115918	7.26564e-05	HDAC6/HIF1A/TSC2/TSC1/EIF2AK3/ERN1	6
GO:0004198	MF	GO:0004198	calcium-dependent cysteine-type endopeptidase activity	4/206	12/18352	7.11312e-06	0.000115918	7.26564e-05	CAPN1/CAPNS1/CAPN10/CAPN2	4
GO:0004861	MF	GO:0004861	cyclin-dependent protein serine/threonine kinase inhibitor activity	4/206	12/18352	7.11312e-06	0.000115918	7.26564e-05	CDKN1B/CDKN1A/CDKN2A/CASP3	4
GO:0004860	MF	GO:0004860	protein kinase inhibitor activity	7/206	65/18352	8.1337e-06	0.000127815	8.01139e-05	PRKAR1A/CDKN1B/MAPK8IP1/CDKN1A/RPTOR/CDKN2A/CASP3	7
GO:0051787	MF	GO:0051787	misfolded protein binding	5/206	27/18352	1.1208e-05	0.000170052	0.000106588	HSPA5/HDAC6/HSPA8/DNAJB9/EDEM1	5
GO:0019210	MF	GO:0019210	kinase inhibitor activity	7/206	69/18352	1.21362e-05	0.000177998	0.000111568	PRKAR1A/CDKN1B/MAPK8IP1/CDKN1A/RPTOR/CDKN2A/CASP3	7
GO:0032266	MF	GO:0032266	phosphatidylinositol-3-phosphate binding	6/206	48/18352	1.54081e-05	0.000211861	0.000132793	ATG2B/WIPI1/ATG2A/WIPI2/ZFYVE1/WDR45	6
GO:0032813	MF	GO:0032813	tumor necrosis factor receptor superfamily binding	6/206	48/18352	1.54081e-05	0.000211861	0.000132793	CFLAR/BID/CASP8/TNFSF10/CASP3/FADD	6
GO:0017136	MF	GO:0017136	NAD-dependent histone deacetylase activity	4/206	15/18352	1.91027e-05	0.000254703	0.000159647	SIRT2/HDAC6/SIRT1/HDAC1	4
GO:0003924	MF	GO:0003924	GTPase activity	14/206	326/18352	1.99304e-05	0.000257923	0.000161665	GNAI3/RAB7A/SAR1A/RAB11A/RHEB/RAC1/RAB1A/RAB5A/DIRAS3/EEF2/RAB24/RGS19/RAB33B/IRGM	14
GO:0005525	MF	GO:0005525	GTP binding	15/206	376/18352	2.38074e-05	0.000299293	0.000187595	GNAI3/RAB7A/SAR1A/HSP90AB1/RAB11A/RHEB/RAC1/RAB1A/RAB5A/DIRAS3/EEF2/RAB24/RAB33B/DAPK1/IRGM	15
GO:0034979	MF	GO:0034979	NAD-dependent protein deacetylase activity	4/206	16/18352	2.52468e-05	0.000308572	0.000193411	SIRT2/HDAC6/SIRT1/HDAC1	4
GO:0051721	MF	GO:0051721	protein phosphatase 2A binding	5/206	32/18352	2.67111e-05	0.000311577	0.000195294	TP53/FOXO1/BCL2/SPHK1/EIF4EBP1	5
GO:0032550	MF	GO:0032550	purine ribonucleoside binding	15/206	380/18352	2.69089e-05	0.000311577	0.000195294	GNAI3/RAB7A/SAR1A/HSP90AB1/RAB11A/RHEB/RAC1/RAB1A/RAB5A/DIRAS3/EEF2/RAB24/RAB33B/DAPK1/IRGM	15
GO:0001883	MF	GO:0001883	purine nucleoside binding	15/206	383/18352	2.9464e-05	0.000324104	0.000203147	GNAI3/RAB7A/SAR1A/HSP90AB1/RAB11A/RHEB/RAC1/RAB1A/RAB5A/DIRAS3/EEF2/RAB24/RAB33B/DAPK1/IRGM	15
GO:0032549	MF	GO:0032549	ribonucleoside binding	15/206	383/18352	2.9464e-05	0.000324104	0.000203147	GNAI3/RAB7A/SAR1A/HSP90AB1/RAB11A/RHEB/RAC1/RAB1A/RAB5A/DIRAS3/EEF2/RAB24/RAB33B/DAPK1/IRGM	15
GO:0001882	MF	GO:0001882	nucleoside binding	15/206	389/18352	3.52247e-05	0.000378021	0.000236941	GNAI3/RAB7A/SAR1A/HSP90AB1/RAB11A/RHEB/RAC1/RAB1A/RAB5A/DIRAS3/EEF2/RAB24/RAB33B/DAPK1/IRGM	15
GO:0030295	MF	GO:0030295	protein kinase activator activity	7/206	82/18352	3.78148e-05	0.000396155	0.000248308	STK11/CDKN1A/RPTOR/NRG1/MLST8/NRG3/IRGM	7
GO:0004175	MF	GO:0004175	endopeptidase activity	16/206	440/18352	3.90963e-05	0.000400055	0.000250752	CFLAR/MBTPS2/CAPN1/CASP8/ATG4A/USP10/CTSD/ATG4C/CAPNS1/CASP1/CAPN10/CAPN2/CASP3/CTSB/ATG4B/CASP4	16
GO:0019001	MF	GO:0019001	guanyl nucleotide binding	15/206	397/18352	4.4439e-05	0.000434514	0.000272351	GNAI3/RAB7A/SAR1A/HSP90AB1/RAB11A/RHEB/RAC1/RAB1A/RAB5A/DIRAS3/EEF2/RAB24/RAB33B/DAPK1/IRGM	15
GO:0032561	MF	GO:0032561	guanyl ribonucleotide binding	15/206	397/18352	4.4439e-05	0.000434514	0.000272351	GNAI3/RAB7A/SAR1A/HSP90AB1/RAB11A/RHEB/RAC1/RAB1A/RAB5A/DIRAS3/EEF2/RAB24/RAB33B/DAPK1/IRGM	15
GO:0061629	MF	GO:0061629	RNA polymerase II-specific DNA-binding transcription factor binding	12/206	267/18352	5.086e-05	0.000486487	0.000304927	WIPI1/SIRT1/HIF1A/NFE2L2/HDAC1/GABARAPL1/RB1/ARNT/PARP1/CDKN2A/FOS/RELA	12
GO:0048487	MF	GO:0048487	beta-tubulin binding	5/206	37/18352	5.52437e-05	0.000517175	0.000324163	GABARAPL2/HDAC6/GABARAPL1/PEX14/GABARAP	5
GO:0005126	MF	GO:0005126	cytokine receptor binding	12/206	271/18352	5.86878e-05	0.000537972	0.000337197	CFLAR/CX3CL1/BID/CASP8/FKBP1A/CCL2/IFNG/VEGFA/CCR2/TNFSF10/CASP3/FADD	12
GO:0019209	MF	GO:0019209	kinase activator activity	7/206	89/18352	6.4148e-05	0.000570969	0.00035788	STK11/CDKN1A/RPTOR/NRG1/MLST8/NRG3/IRGM	7
GO:0004707	MF	GO:0004707	MAP kinase activity	4/206	20/18352	6.48828e-05	0.000570969	0.00035788	MAPK9/MAPK1/MAPK3/MAPK8	4
GO:0004712	MF	GO:0004712	protein serine/threonine/tyrosine kinase activity	5/206	45/18352	0.000143972	0.00124211	0.000778546	MAPK9/MAP2K7/MAPK1/MAPK3/RPS6KB1	5
GO:0001046	MF	GO:0001046	core promoter sequence-specific DNA binding	5/206	46/18352	0.000160068	0.00134589	0.000843594	HDAC1/MYC/TP53/FOS/RELA	5
GO:0004407	MF	GO:0004407	histone deacetylase activity	4/206	25/18352	0.000162118	0.00134589	0.000843594	SIRT2/HDAC6/SIRT1/HDAC1	4
GO:0045182	MF	GO:0045182	translation regulator activity	8/206	139/18352	0.000176326	0.00143481	0.000899332	EIF2AK2/EEF2K/EIF4G1/EIF2S1/EEF2/EIF2AK3/EIF4EBP1/MTOR	8
GO:0001618	MF	GO:0001618	virus receptor activity	6/206	74/18352	0.000182613	0.00143481	0.000899332	CD46/CXCR4/NPC1/EGFR/ITGB1/LAMP1	6
GO:0140272	MF	GO:0140272	exogenous protein binding	6/206	74/18352	0.000182613	0.00143481	0.000899332	CD46/CXCR4/NPC1/EGFR/ITGB1/LAMP1	6
GO:0033558	MF	GO:0033558	protein deacetylase activity	4/206	26/18352	0.000189919	0.00146604	0.000918904	SIRT2/HDAC6/SIRT1/HDAC1	4
GO:0008017	MF	GO:0008017	microtubule binding	11/206	265/18352	0.000209927	0.0015776	0.000988828	GABARAPL2/BIRC5/HDAC6/MAP1LC3A/RAB11A/GAPDH/MAP1LC3B/PEX14/GABARAP/KIF5B/MAP1LC3C	11
GO:0043130	MF	GO:0043130	ubiquitin binding	6/206	76/18352	0.000211541	0.0015776	0.000988828	SIRT2/TP53INP2/HDAC6/CXCR4/SQSTM1/NBR1	6
GO:0044183	MF	GO:0044183	protein folding chaperone	4/206	27/18352	0.000220999	0.00162066	0.00101582	HSPA5/HSP90AB1/HSPA8/DNAJB1	4
GO:0033613	MF	GO:0033613	activating transcription factor binding	6/206	80/18352	0.000280178	0.00202096	0.00126672	NFE2L2/HDAC1/MYC/RB1/FOS/RELA	6
GO:0000149	MF	GO:0000149	SNARE binding	7/206	115/18352	0.000319209	0.00226535	0.00141991	GABARAPL2/VAMP3/RAB11A/VAMP7/CAPN10/DAPK1/UVRAG	7
GO:0051082	MF	GO:0051082	unfolded protein binding	7/206	118/18352	0.000373419	0.00260801	0.00163468	HSPA5/HSP90AB1/ST13/HSPA8/CANX/DNAJB1/ERN1	7
GO:0005161	MF	GO:0005161	platelet-derived growth factor receptor binding	3/206	15/18352	0.000574096	0.00394691	0.0024739	VEGFA/PTEN/ERN1	3
GO:0032182	MF	GO:0032182	ubiquitin-like protein binding	6/206	94/18352	0.000666824	0.00451388	0.00282928	SIRT2/TP53INP2/HDAC6/CXCR4/SQSTM1/NBR1	6
GO:0097718	MF	GO:0097718	disordered domain specific binding	4/206	36/18352	0.00068549	0.00456993	0.00286441	HSP90AB1/GAPDH/RB1/TP53	4
GO:0050700	MF	GO:0050700	CARD domain binding	3/206	16/18352	0.000700754	0.00460197	0.00288449	CASP1/CASP4/IRGM	3
GO:1990782	MF	GO:1990782	protein tyrosine kinase binding	6/206	98/18352	0.000830765	0.00530453	0.00332485	TP53/ITGB1/NRG1/SQSTM1/PTEN/NRG3	6
GO:0004713	MF	GO:0004713	protein tyrosine kinase activity	7/206	135/18352	0.000835707	0.00530453	0.00332485	EIF2AK2/MAP2K7/PTK6/CAMKK2/ERBB2/EGFR/PRKCD	7
GO:0030275	MF	GO:0030275	LRR domain binding	3/206	17/18352	0.000843903	0.00530453	0.00332485	STK11/ATF4/DDIT3	3
GO:0015631	MF	GO:0015631	tubulin binding	12/206	365/18352	0.000892626	0.00553177	0.00346728	GABARAPL2/BIRC5/HDAC6/MAP1LC3A/RAB11A/GAPDH/GABARAPL1/MAP1LC3B/PEX14/GABARAP/KIF5B/MAP1LC3C	12
GO:0004708	MF	GO:0004708	MAP kinase kinase activity	3/206	18/18352	0.00100434	0.00605357	0.00379434	MAP2K7/MAPK1/MAPK3	3
GO:0050811	MF	GO:0050811	GABA receptor binding	3/206	18/18352	0.00100434	0.00605357	0.00379434	GABARAPL2/GABARAPL1/GABARAP	3
GO:0016504	MF	GO:0016504	peptidase activator activity	4/206	40/18352	0.00102696	0.00610626	0.00382737	CFLAR/NLRC4/CASP1/PINK1	4
GO:0019213	MF	GO:0019213	deacetylase activity	4/206	41/18352	0.00112808	0.00653102	0.0040936	SIRT2/HDAC6/SIRT1/HDAC1	4
GO:0060590	MF	GO:0060590	ATPase regulator activity	4/206	41/18352	0.00112808	0.00653102	0.0040936	BAG1/DNAJB1/BAG3/TSC1	4
GO:0005178	MF	GO:0005178	integrin binding	7/206	144/18352	0.00121885	0.00696485	0.00436553	ITGA3/CX3CL1/ITGB4/EGFR/ITGB1/NRG1/P4HB	7
GO:0047485	MF	GO:0047485	protein N-terminus binding	6/206	107/18352	0.00131258	0.0074043	0.00464097	HDAC1/TP53/PEX14/PARP1/TSC1/RELA	6
GO:0004857	MF	GO:0004857	enzyme inhibitor activity	12/206	383/18352	0.00134694	0.00750194	0.00470217	BIRC5/PRKAR1A/CDKN1B/GAPDH/BIRC6/MAPK8IP1/CDKN1A/RPTOR/CDKN2A/CASP3/TSC1/SERPINA1	12
GO:0019003	MF	GO:0019003	GDP binding	5/206	74/18352	0.00145981	0.00802894	0.00503249	GNAI3/RAB7A/RHEB/RAB5A/DIRAS3	5
GO:0000979	MF	GO:0000979	RNA polymerase II core promoter sequence-specific DNA binding	3/206	24/18352	0.00237078	0.0125729	0.00788065	HDAC1/FOS/RELA	3
GO:0010857	MF	GO:0010857	calcium-dependent protein kinase activity	3/206	24/18352	0.00237078	0.0125729	0.00788065	PRKCQ/PINK1/PRKCD	3
GO:0016538	MF	GO:0016538	cyclin-dependent protein serine/threonine kinase regulator activity	4/206	50/18352	0.00237171	0.0125729	0.00788065	CDKN1B/CDKN1A/CDKN2A/CASP3	4
GO:0001221	MF	GO:0001221	transcription cofactor binding	4/206	51/18352	0.00255125	0.0133637	0.00837629	NFE2L2/FOXO3/FOXO1/RELA	4
GO:0051219	MF	GO:0051219	phosphoprotein binding	5/206	85/18352	0.00269207	0.0139354	0.00873464	MAPK1/MAPK3/RB1/TBK1/MTOR	5
GO:0060090	MF	GO:0060090	molecular adaptor activity	10/206	316/18352	0.00311318	0.0159279	0.00998353	RB1CC1/PEX3/VAMP3/ST13/HSPA8/BNIP1/EIF4G1/MAPK8IP1/VAMP7/RPTOR	10
GO:0001968	MF	GO:0001968	fibronectin binding	3/206	27/18352	0.00334254	0.016814	0.0105389	ITGA3/VEGFA/ITGB1	3
GO:0051287	MF	GO:0051287	NAD binding	4/206	55/18352	0.0033628	0.016814	0.0105389	SIRT2/SIRT1/GAPDH/PARP1	4
GO:0004683	MF	GO:0004683	calmodulin-dependent protein kinase activity	3/206	28/18352	0.00371297	0.0177283	0.011112	EEF2K/CAMKK2/DAPK1	3
GO:0035035	MF	GO:0035035	histone acetyltransferase binding	3/206	28/18352	0.00371297	0.0177283	0.011112	SIRT2/HIF1A/TP53	3
GO:0035255	MF	GO:0035255	ionotropic glutamate receptor binding	3/206	28/18352	0.00371297	0.0177283	0.011112	CANX/SQSTM1/PTEN	3
GO:0080025	MF	GO:0080025	phosphatidylinositol-3,5-bisphosphate binding	3/206	28/18352	0.00371297	0.0177283	0.011112	WIPI1/WIPI2/WDR45	3
GO:0044325	MF	GO:0044325	ion channel binding	6/206	132/18352	0.00377774	0.0177283	0.011112	BAK1/GOPC/FKBP1A/HSP90AB1/USP10/FKBP1B	6
GO:0043022	MF	GO:0043022	ribosome binding	4/206	57/18352	0.0038277	0.0177283	0.011112	HSPA5/EIF2S1/EEF2/MTOR	4
GO:0050840	MF	GO:0050840	extracellular matrix binding	4/206	57/18352	0.0038277	0.0177283	0.011112	ITGA3/ITGA6/VEGFA/ITGB1	4
GO:0043236	MF	GO:0043236	laminin binding	3/206	29/18352	0.00410748	0.018826	0.0118	ITGA3/ITGA6/ITGB1	3
GO:0061134	MF	GO:0061134	peptidase regulator activity	8/206	229/18352	0.00442273	0.0200619	0.0125747	CFLAR/BIRC5/NLRC4/GAPDH/BIRC6/CASP1/PINK1/SERPINA1	8
GO:0097110	MF	GO:0097110	scaffold protein binding	4/206	60/18352	0.00460379	0.0206701	0.0129559	CASP8/MAPK3/IKBKB/GRID2	4
GO:0005164	MF	GO:0005164	tumor necrosis factor receptor binding	3/206	31/18352	0.00497052	0.0218703	0.0137082	CASP8/TNFSF10/FADD	3
GO:0051059	MF	GO:0051059	NF-kappaB binding	3/206	31/18352	0.00497052	0.0218703	0.0137082	HDAC1/CDKN2A/RELA	3
GO:0005125	MF	GO:0005125	cytokine activity	8/206	235/18352	0.00515675	0.0222838	0.0139674	CX3CL1/NAMPT/CCL2/IFNG/VEGFA/TNFSF10/NRG1/IL24	8
GO:0000774	MF	GO:0000774	adenyl-nucleotide exchange factor activity	2/206	10/18352	0.00531773	0.0222838	0.0139674	BAG1/BAG3	2
GO:0008190	MF	GO:0008190	eukaryotic initiation factor 4E binding	2/206	10/18352	0.00531773	0.0222838	0.0139674	EIF4G1/EIF4EBP1	2
GO:0031078	MF	GO:0031078	histone deacetylase activity (H3-K14 specific)	2/206	10/18352	0.00531773	0.0222838	0.0139674	HDAC6/HDAC1	2
GO:0032041	MF	GO:0032041	NAD-dependent histone deacetylase activity (H3-K14 specific)	2/206	10/18352	0.00531773	0.0222838	0.0139674	HDAC6/HDAC1	2
GO:0019956	MF	GO:0019956	chemokine binding	3/206	33/18352	0.00593498	0.0246358	0.0154416	CCR2/CXCR4/ITGB1	3
GO:0008144	MF	GO:0008144	drug binding	5/206	104/18352	0.00636444	0.025574	0.0160296	FKBP1A/HSP90AB1/NAMPT/FKBP1B/CXCR4	5
GO:0030674	MF	GO:0030674	protein-macromolecule adaptor activity	8/206	244/18352	0.00642835	0.025574	0.0160296	PEX3/VAMP3/ST13/HSPA8/BNIP1/MAPK8IP1/VAMP7/RPTOR	8
GO:0005527	MF	GO:0005527	macrolide binding	2/206	11/18352	0.00645162	0.025574	0.0160296	FKBP1A/FKBP1B	2
GO:0019855	MF	GO:0019855	calcium channel inhibitor activity	2/206	11/18352	0.00645162	0.025574	0.0160296	FKBP1B/ITPR1	2
GO:0043522	MF	GO:0043522	leucine zipper domain binding	2/206	11/18352	0.00645162	0.025574	0.0160296	ATF4/DDIT3	2
GO:0005516	MF	GO:0005516	calmodulin binding	7/206	200/18352	0.00751388	0.0292493	0.0183333	FAS/DAPK2/EEF2K/CAMKK2/EGFR/SPHK1/DAPK1	7
GO:0016811	MF	GO:0016811	hydrolase activity, acting on carbon-nitrogen (but not peptide) bonds, in linear amides	4/206	69/18352	0.00754979	0.0292493	0.0183333	SIRT2/HDAC6/SIRT1/HDAC1	4
GO:0005484	MF	GO:0005484	SNAP receptor activity	3/206	36/18352	0.00757822	0.0292493	0.0183333	VAMP3/BNIP1/VAMP7	3
GO:0089720	MF	GO:0089720	caspase binding	2/206	12/18352	0.00768503	0.0294036	0.01843	NLRC4/FADD	2
GO:0030971	MF	GO:0030971	receptor tyrosine kinase binding	4/206	72/18352	0.00875464	0.0332073	0.0208141	TP53/NRG1/SQSTM1/NRG3	4
GO:0031434	MF	GO:0031434	mitogen-activated protein kinase kinase binding	2/206	13/18352	0.0090156	0.0336175	0.0210712	MAPK8IP1/RAF1	2
GO:0031994	MF	GO:0031994	insulin-like growth factor I binding	2/206	13/18352	0.0090156	0.0336175	0.0210712	ITGA6/ITGB4	2
GO:0016248	MF	GO:0016248	channel inhibitor activity	3/206	39/18352	0.00946475	0.0349957	0.0219351	FKBP1B/ITPR1/BCL2	3
GO:0070491	MF	GO:0070491	repressing transcription factor binding	4/206	74/18352	0.00962383	0.0351633	0.0220401	HDAC1/MYC/BCL2/RELA	4
GO:0035091	MF	GO:0035091	phosphatidylinositol binding	8/206	262/18352	0.0096699	0.0351633	0.0220401	ATG2B/WIPI1/ATG2A/ITPR1/WIPI2/WDFY3/ZFYVE1/WDR45	8
GO:0004065	MF	GO:0004065	arylsulfatase activity	2/206	14/18352	0.010441	0.0367524	0.0230362	ARSA/ARSB	2
GO:0005545	MF	GO:0005545	1-phosphatidylinositol binding	2/206	14/18352	0.010441	0.0367524	0.0230362	WDFY3/ZFYVE1	2
GO:0032794	MF	GO:0032794	GTPase activating protein binding	2/206	14/18352	0.010441	0.0367524	0.0230362	GNAI3/TSC1	2
GO:0070403	MF	GO:0070403	NAD+ binding	2/206	14/18352	0.010441	0.0367524	0.0230362	SIRT2/SIRT1	2
GO:0000287	MF	GO:0000287	magnesium ion binding	7/206	217/18352	0.0114563	0.0399332	0.0250299	MAP2K7/NLRC4/RHEB/STK11/PINK1/SPHK1/ERN1	7
GO:0019905	MF	GO:0019905	syntaxin binding	4/206	78/18352	0.0115262	0.0399332	0.0250299	VAMP3/RAB11A/VAMP7/DAPK1	4
GO:0016810	MF	GO:0016810	hydrolase activity, acting on carbon-nitrogen (but not peptide) bonds	5/206	121/18352	0.0118205	0.040633	0.0254685	SIRT2/HDAC6/SIRT1/HDAC1/ATIC	5
GO:0140296	MF	GO:0140296	general transcription initiation factor binding	3/206	44/18352	0.0131676	0.0449128	0.0281511	TP53/RPTOR/MTOR	3
GO:0004697	MF	GO:0004697	protein kinase C activity	2/206	16/18352	0.0135673	0.0452244	0.0283464	PRKCQ/PRKCD	2
GO:0004698	MF	GO:0004698	calcium-dependent protein kinase C activity	2/206	16/18352	0.0135673	0.0452244	0.0283464	PRKCQ/PRKCD	2
GO:0023026	MF	GO:0023026	MHC class II protein complex binding	2/206	16/18352	0.0135673	0.0452244	0.0283464	HSP90AB1/HSPA8	2
GO:0008135	MF	GO:0008135	translation factor activity, RNA binding	4/206	84/18352	0.0148067	0.0483953	0.0303339	EEF2K/EIF4G1/EIF2S1/EEF2	4
GO:0004715	MF	GO:0004715	non-membrane spanning protein tyrosine kinase activity	3/206	46/18352	0.0148486	0.0483953	0.0303339	EIF2AK2/PTK6/PRKCD	3
GO:0035254	MF	GO:0035254	glutamate receptor binding	3/206	46/18352	0.0148486	0.0483953	0.0303339	CANX/SQSTM1/PTEN	3
GO:0004438	MF	GO:0004438	phosphatidylinositol-3-phosphatase activity	2/206	17/18352	0.0152638	0.0486671	0.0305043	MTMR14/PTEN	2
GO:0008484	MF	GO:0008484	sulfuric ester hydrolase activity	2/206	17/18352	0.0152638	0.0486671	0.0305043	ARSA/ARSB	2
GO:0015278	MF	GO:0015278	calcium-release channel activity	2/206	17/18352	0.0152638	0.0486671	0.0305043	FKBP1B/ITPR1	2
GO:0001102	MF	GO:0001102	RNA polymerase II activating transcription factor binding	3/206	47/18352	0.0157324	0.049201	0.0308389	NFE2L2/RB1/FOS	3
GO:0048020	MF	GO:0048020	CCR chemokine receptor binding	3/206	47/18352	0.0157324	0.049201	0.0308389	CX3CL1/CCL2/CCR2	3
GO:1901981	MF	GO:1901981	phosphatidylinositol phosphate binding	6/206	179/18352	0.0157667	0.049201	0.0308389	ATG2B/WIPI1/ATG2A/WIPI2/ZFYVE1/WDR45	6

## Sheet: KEGG
	ID	Description	GeneRatio	BgRatio	pvalue	p.adjust	qvalue	geneID	Count
hsa04140	hsa04140	Autophagy - animal	69/183	137/8111	5.40306e-81	1.20488e-78	4.54994e-79	8837/3920/9821/11345/23604/5601/9474/5588/55102/55062/7879/5289/58476/9706/55054/51100/5594/3091/115201/5595/7249/6009/5599/6198/23130/55626/10645/1509/6794/84938/8678/84971/5894/1965/5861/23710/57521/64422/9140/3708/83734/26100/8878/64419/5580/1508/7248/53349/64223/89849/23192/11337/598/596/5728/83452/9451/664/8408/2081/285973/29110/3916/30849/1612/10533/7405/2475/79065	69
hsa04136	hsa04136	Autophagy - other	26/183	32/8111	2.01093e-38	2.24219e-36	8.46707e-37	11345/9474/55102/55062/5289/9706/55054/115201/23130/84938/8678/84971/23710/57521/64422/9140/83734/26100/64223/23192/11337/285973/30849/10533/2475/79065	26
hsa05131	hsa05131	Shigellosis	43/183	246/8111	5.26296e-27	3.91214e-25	1.47732e-25	823/11345/5601/9474/5588/55062/5289/55054/581/58484/5594/5595/3551/5599/6198/4790/2309/826/8678/5879/10241/834/23710/7157/57521/9140/1956/3688/2308/3708/26100/8878/824/5580/11337/598/596/5970/664/29110/30849/837/2475	43
hsa04137	hsa04137	Mitophagy - animal	26/183	68/8111	4.91543e-26	2.74035e-24	1.03483e-24	11345/5601/9474/7879/3091/665/5599/55626/2309/8678/468/10241/23710/7157/65018/8878/11337/598/9451/5970/664/8408/285973/29110/4077/79065	26
hsa04210	hsa04210	Apoptosis	33/183	136/8111	1.46598e-25	6.53826e-24	2.46902e-24	8837/823/637/355/578/5601/841/581/332/5594/5595/3551/5599/4790/1509/8743/468/5894/1965/7157/142/3708/824/836/1508/8772/2353/598/596/9451/5970/1649/2081	33
hsa05167	hsa05167	Kaposi sarcoma-associated herpesvirus infection	35/183	193/8111	1.5829e-22	5.88312e-21	2.22162e-21	637/355/578/11345/5601/5610/841/5609/5289/581/5594/3091/5595/3551/5599/4790/7422/1026/8678/5894/5879/4609/23710/5925/7157/64422/3708/836/8772/11337/2353/5970/29110/2475/9641	35
hsa05022	hsa05022	Pathways of neurodegeneration - multiple diseases	51/183	475/8111	6.22848e-22	1.98422e-20	7.49291e-21	823/637/9821/355/578/11345/3309/5601/841/55102/55062/5609/5289/9706/25978/581/5594/5595/5599/4790/23130/55626/22926/8678/468/5894/1965/5879/5861/23710/5868/3708/26100/65018/8878/824/836/53349/8772/11337/3799/598/596/9451/5970/1649/8408/2081/29110/30849/2475	51
hsa05417	hsa05417	Lipid and atherosclerosis	34/183	215/8111	6.6752e-20	1.86071e-18	7.02652e-19	637/355/3309/5601/841/5609/581/3326/5594/5595/3551/5599/6347/4790/3312/4780/22926/8743/468/1965/5879/834/7157/3708/836/2353/598/596/9451/5970/1649/2081/29110/9641	34
hsa05163	hsa05163	Human cytomegalovirus infection	34/183	225/8111	2.96362e-19	7.3432e-18	2.77298e-18	6376/637/355/578/841/2773/581/5594/5595/7249/3551/6009/6198/6347/4790/7422/7852/1026/468/5894/5879/4609/5925/7157/1956/1029/3708/836/7248/8772/5970/29110/1978/2475	34
hsa05014	hsa05014	Amyotrophic lateral sclerosis	41/183	364/8111	2.59125e-18	5.77849e-17	2.18211e-17	637/9821/11345/3309/55102/55062/5289/9706/25978/581/10013/23130/55626/22926/8678/468/1965/5879/834/5861/23710/7157/5868/3084/26100/9542/65018/8878/836/11337/3799/598/596/9451/1649/8408/2081/29110/10718/30849/2475	41
hsa05212	hsa05212	Pancreatic cancer	21/183	76/8111	8.23211e-18	1.66887e-16	6.30209e-17	578/5601/581/5594/5595/3551/5599/6198/4790/7422/1026/5894/5879/5925/7157/2064/1956/1029/598/5970/2475	21
hsa04211	hsa04211	Longevity regulating pathway	22/183	89/8111	1.81887e-17	3.38007e-16	1.2764e-16	9821/9474/581/23411/7249/6009/6198/4790/10645/5564/6794/2309/468/83667/7157/57521/2308/7248/5970/8408/1978/2475	22
hsa04621	hsa04621	NOD-like receptor signaling pathway	28/183	181/8111	3.10631e-16	5.32851e-15	2.01218e-15	11345/5601/9474/841/55054/58484/3326/5594/5595/3551/10135/5599/6347/4790/834/23710/9140/3708/5580/1508/8772/11337/598/596/5970/29110/837/9641	28
hsa05162	hsa05162	Measles	25/183	139/8111	3.52777e-16	5.61923e-15	2.12197e-15	637/355/578/5601/5610/841/7161/581/3551/5599/4790/3312/1027/4179/1965/7157/836/8772/2353/598/596/9451/5970/29110/9641	25
hsa04141	hsa04141	Protein processing in endoplasmic reticulum	27/183	171/8111	6.50733e-16	9.67424e-15	3.65324e-15	51360/823/578/3309/5601/5610/5609/56681/23645/581/3326/573/5599/3312/4780/22926/821/468/3337/1965/9695/824/596/9451/1649/2081/5034	27
hsa05010	hsa05010	Alzheimer disease	38/183	369/8111	1.14136e-15	1.59077e-14	6.00717e-15	823/637/9821/355/5601/5610/841/55102/55062/5609/5289/9706/5594/5595/3551/5599/4790/23130/55626/2597/22926/8678/468/5894/1965/3708/26100/824/836/8772/3799/9451/5970/1649/8408/2081/30849/2475	38
hsa05160	hsa05160	Hepatitis C	25/183	157/8111	6.93119e-15	9.09209e-14	3.43341e-14	8837/637/355/578/5610/841/581/5594/5595/3551/4790/3458/1026/5894/1965/4609/5925/7157/1956/836/8772/9451/5970/29110/9641	25
hsa05161	hsa05161	Hepatitis B	25/183	162/8111	1.47263e-14	1.82443e-13	6.8895e-14	637/355/5601/841/5609/581/332/5594/5595/3551/5599/4790/1026/468/5894/4609/5925/7157/836/8772/2353/596/5970/29110/9641	25
hsa05165	hsa05165	Human papillomavirus infection	34/183	331/8111	4.9714e-14	5.83486e-13	2.20339e-13	3675/355/578/5610/841/581/3655/5594/5595/7249/3551/6009/6198/4790/1027/7422/3065/1026/5894/3691/5925/7157/1956/3688/2308/836/7248/8772/5728/5970/29110/1978/2475/9641	34
hsa04215	hsa04215	Apoptosis - multiple species	13/183	32/8111	6.12268e-14	6.82679e-13	2.57797e-13	637/578/5601/841/581/332/5599/57448/8678/836/8772/598/596	13
hsa05132	hsa05132	Salmonella infection	29/183	249/8111	1.83143e-13	1.9448e-12	7.34407e-13	578/5601/10787/841/7879/5609/5289/581/58484/3326/5594/5595/3551/5599/4790/2597/8743/5894/5879/4609/834/5868/836/8772/2353/3799/596/5970/837	29
hsa05210	hsa05210	Colorectal cancer	18/183	86/8111	3.98163e-13	4.03592e-12	1.52407e-12	578/5601/581/332/5594/5595/5599/6198/1026/5894/5879/4609/7157/1956/836/2353/596/2475	18
hsa04218	hsa04218	Cellular senescence	23/183	156/8111	4.9136e-13	4.73505e-12	1.78808e-12	823/23411/5594/5595/7249/6009/4790/2309/1026/5894/4609/5925/7157/1029/2308/3708/8878/824/7248/5728/5970/1978/2475	23
hsa05164	hsa05164	Influenza A	24/183	172/8111	5.09602e-13	4.73505e-12	1.78808e-12	637/355/578/5610/841/581/5594/5595/8766/3551/6347/4790/3458/8743/3337/5894/1965/10241/834/836/8772/5970/29110/9641	24
hsa04068	hsa04068	FoxO signaling pathway	21/183	131/8111	1.01616e-12	9.06414e-12	3.42285e-12	11345/5601/23411/5594/5595/3551/5599/1027/5564/6794/2309/8743/1026/5894/23710/9140/1956/2308/11337/5728/664	21
hsa05170	hsa05170	Human immunodeficiency virus 1 infection	26/183	212/8111	1.10271e-12	9.45788e-12	3.57154e-12	637/355/578/5601/841/2773/5609/581/5594/5595/3551/5599/6198/4790/7852/5894/5879/3708/836/8772/2353/598/596/5970/29110/2475	26
hsa04151	hsa04151	PI3K-Akt signaling pathway	33/183	354/8111	1.93612e-12	1.59909e-11	6.03858e-12	3675/3655/3326/5594/5595/7249/3551/6009/6198/4790/1027/7422/6794/2309/1026/468/5894/3691/5879/4609/7157/57521/2064/1956/3688/7248/64223/598/596/5728/5970/1978/2475	33
hsa05219	hsa05219	Bladder cancer	13/183	41/8111	2.6013e-12	2.07175e-11	7.82345e-12	23604/5594/5595/7422/1026/5894/4609/5925/7157/2064/1956/1029/1612	13
hsa05215	hsa05215	Prostate cancer	18/183	97/8111	3.53302e-12	2.71677e-11	1.02592e-11	3326/5594/5595/3551/4790/1027/1026/468/5894/5925/7157/2064/1956/2308/596/5728/5970/2475	18
hsa01524	hsa01524	Platinum drug resistance	16/183	73/8111	4.01084e-12	2.9129e-11	1.09998e-11	637/355/578/841/581/332/5594/5595/1026/7157/2064/1029/836/8772/598/596	16
hsa04012	hsa04012	ErbB signaling pathway	17/183	85/8111	4.04932e-12	2.9129e-11	1.09998e-11	5601/5609/5594/5595/5599/6198/1027/1026/5894/4609/2064/1956/3084/9542/10718/1978/2475	17
hsa05220	hsa05220	Chronic myeloid leukemia	16/183	76/8111	7.76784e-12	5.41322e-11	2.04417e-11	578/581/5594/5595/3551/4790/1027/3065/1026/5894/4609/5925/7157/1029/598/5970	16
hsa01521	hsa01521	EGFR tyrosine kinase inhibitor resistance	16/183	79/8111	1.45827e-11	9.85435e-11	3.72126e-11	581/5594/5595/6198/7422/2309/5894/2064/1956/3084/9542/598/596/5728/1978/2475	16
hsa05222	hsa05222	Small cell lung cancer	17/183	92/8111	1.55779e-11	1.02173e-10	3.85832e-11	3675/578/581/3655/3551/4790/1027/1026/4609/5925/7157/3688/836/598/596/5728/5970	17
hsa05169	hsa05169	Epstein-Barr virus infection	24/183	202/8111	1.7556e-11	1.11857e-10	4.22399e-11	637/355/578/5601/5610/841/5609/581/3551/5599/4790/1027/3065/1026/5879/4609/5925/7157/836/8772/596/5970/29110/9641	24
hsa01522	hsa01522	Endocrine resistance	17/183	98/8111	4.491e-11	2.78193e-10	1.05053e-10	5601/581/5594/5595/5599/6198/1027/1026/5894/5925/7157/2064/1956/1029/2353/596/2475	17
hsa04657	hsa04657	IL-17 signaling pathway	16/183	94/8111	2.31042e-10	1.3925e-09	5.25842e-10	5601/841/3326/5594/5595/3551/5599/6347/4790/3458/836/8772/2353/5970/29110/9641	16
hsa04066	hsa04066	HIF-1 signaling pathway	17/183	109/8111	2.58287e-10	1.51574e-09	5.72381e-10	5594/3091/5595/6198/4790/1027/3458/2597/7422/1026/2064/405/1956/596/5970/1978/2475	17
hsa04217	hsa04217	Necroptosis	20/183	159/8111	3.42732e-10	1.95973e-09	7.40043e-10	8837/823/637/355/5601/5610/841/25978/581/3326/128866/5599/3458/8743/834/142/8878/824/8772/596	20
hsa04668	hsa04668	TNF signaling pathway	17/183	112/8111	4.00959e-10	2.18083e-09	8.23536e-10	8837/6376/355/5601/841/5609/5594/5595/3551/5599/6347/4790/468/836/8772/2353/5970	17
hsa05145	hsa05145	Toxoplasmosis	17/183	112/8111	4.00959e-10	2.18083e-09	8.23536e-10	5601/841/2773/3655/5594/5595/3551/5599/4790/3312/3458/3688/836/598/596/5970/345611	17
hsa05130	hsa05130	Pathogenic Escherichia coli infection	22/183	197/8111	4.39905e-10	2.33568e-09	8.82014e-10	355/578/5601/10787/841/581/5594/5595/3551/5599/4790/2597/8743/5879/834/5861/3688/836/8772/2353/5970/837	22
hsa05152	hsa05152	Tuberculosis	21/183	180/8111	4.99802e-10	2.592e-09	9.78805e-10	3920/637/5601/841/7879/5289/581/5594/5595/5599/4790/3458/1509/5894/5868/836/8772/596/5970/8877/3916	21
hsa04115	hsa04115	p53 signaling pathway	14/183	73/8111	6.22511e-10	3.155e-09	1.19141e-09	637/355/841/7161/581/7249/1026/83667/7157/1029/836/598/596/5728	14
hsa04722	hsa04722	Neurotrophin signaling pathway	17/183	119/8111	1.05993e-09	5.25255e-09	1.9835e-09	5601/5609/7161/581/5594/5595/3551/5599/4790/2309/468/5894/5879/7157/5580/596/5970	17
hsa05231	hsa05231	Choline metabolism in cancer	15/183	98/8111	4.0075e-09	1.94277e-08	7.33638e-09	5601/5594/3091/5595/7249/6009/5599/6198/5894/5879/1956/7248/2353/1978/2475	15
hsa05213	hsa05213	Endometrial cancer	12/183	58/8111	4.37708e-09	2.07678e-08	7.84247e-09	578/581/5594/5595/2309/1026/5894/4609/7157/2064/1956/5728	12
hsa04933	hsa04933	AGE-RAGE signaling pathway in diabetic complications	15/183	100/8111	5.34199e-09	2.4818e-08	9.37192e-09	5601/581/5594/5595/5599/6347/4790/1027/7422/5879/2308/5580/836/596/5970	15
hsa05223	hsa05223	Non-small cell lung cancer	13/183	72/8111	5.68542e-09	2.58745e-08	9.77087e-09	578/581/5594/5595/2309/1026/5894/5925/7157/2064/1956/1029/3799	13
hsa05142	hsa05142	Chagas disease	15/183	102/8111	7.0713e-09	3.1538e-08	1.19096e-08	8837/355/5601/841/2773/5594/5595/3551/5599/6347/4790/3458/8772/2353/5970	15
hsa04071	hsa04071	Sphingolipid signaling pathway	16/183	119/8111	8.28158e-09	3.62116e-08	1.36744e-08	637/5601/2773/581/5594/5595/5599/4790/1509/5894/5879/7157/596/5728/5970/8877	16
hsa04152	hsa04152	AMPK signaling pathway	16/183	120/8111	9.36939e-09	3.94538e-08	1.48988e-08	23411/7249/29904/6009/6198/10645/5564/6794/2309/57521/2308/7248/1938/8408/1978/2475	16
hsa05235	hsa05235	PD-L1 expression and PD-1 checkpoint pathway in cancer	14/183	89/8111	9.3769e-09	3.94538e-08	1.48988e-08	5588/5594/3091/5595/3551/6198/4790/3458/5894/1956/2353/5728/5970/2475	14
hsa04932	hsa04932	Non-alcoholic fatty liver disease	18/183	155/8111	1.00587e-08	4.15387e-08	1.56861e-08	637/355/5601/841/581/3551/5599/4790/5564/468/1965/5879/836/2353/9451/5970/1649/2081	18
hsa05207	hsa05207	Chemical carcinogenesis - receptor activation	20/183	212/8111	5.28157e-08	2.14144e-07	8.08661e-08	2773/332/3326/5594/5595/6198/4790/7422/468/5894/4609/5925/405/1956/2353/596/5970/1978/2475/9641	20
hsa04150	hsa04150	mTOR signaling pathway	17/183	155/8111	6.23361e-08	2.48231e-07	9.37384e-08	9706/5594/5595/7249/3551/6009/6198/6794/83667/5894/57521/7248/64223/5728/8408/1978/2475	17
hsa04910	hsa04910	Insulin signaling pathway	16/183	137/8111	6.392e-08	2.50073e-07	9.4434e-08	5601/5594/5595/7249/3551/6009/5599/6198/5573/5564/5894/57521/2308/7248/1978/2475	16
hsa04620	hsa04620	Toll-like receptor signaling pathway	14/183	104/8111	7.26946e-08	2.79498e-07	1.05546e-07	5601/841/5609/5594/5595/3551/5599/4790/5879/8772/2353/5970/29110/9641	14
hsa05418	hsa05418	Fluid shear stress and atherosclerosis	16/183	139/8111	7.8552e-08	2.969e-07	1.12117e-07	5601/5609/3326/3551/5599/6347/4790/3458/7422/4780/5879/7157/8878/2353/596/5970	16
hsa05214	hsa05214	Glioma	12/183	75/8111	9.17807e-08	3.41118e-07	1.28815e-07	578/581/5594/5595/1026/5894/5925/7157/1956/1029/5728/2475	12
hsa05017	hsa05017	Spinocerebellar ataxia	16/183	143/8111	1.17329e-07	4.28922e-07	1.61972e-07	9821/5601/55102/55062/5289/9706/5599/23130/55626/8678/3708/26100/8408/2081/30849/2475	16
hsa05016	hsa05016	Huntington disease	23/183	306/8111	3.35992e-07	1.20849e-06	4.56356e-07	9821/5601/841/55102/55062/5609/5289/9706/581/5599/23130/55626/3065/8678/7157/3708/26100/836/3799/8408/2081/30849/2475	23
hsa04622	hsa04622	RIG-I-like receptor signaling pathway	11/183	70/8111	3.88182e-07	1.35473e-06	5.11582e-07	5601/9474/841/3551/5599/4790/9140/8772/5970/29110/9641	11
hsa04371	hsa04371	Apelin signaling pathway	15/183	137/8111	3.94878e-07	1.35473e-06	5.11582e-07	11345/2773/5289/5594/5595/6198/5564/8678/5894/23710/3708/11337/8877/30849/2475	15
hsa05135	hsa05135	Yersinia infection	15/183	137/8111	3.94878e-07	1.35473e-06	5.11582e-07	5601/5609/58484/5594/5595/3551/5599/6347/4790/5879/834/3688/2353/5970/29110	15
hsa05134	hsa05134	Legionellosis	10/183	57/8111	4.60456e-07	1.55578e-06	5.87503e-07	841/56681/58484/4790/3312/834/5861/836/5970/664	10
hsa05218	hsa05218	Melanoma	11/183	72/8111	5.21328e-07	1.7131e-06	6.46911e-07	578/581/5594/5595/1026/5894/5925/7157/1956/1029/5728	11
hsa04625	hsa04625	C-type lectin receptor signaling pathway	13/183	104/8111	5.2238e-07	1.7131e-06	6.46911e-07	5601/841/5594/5595/3551/5599/4790/5894/834/3708/5580/5970/9641	13
hsa04010	hsa04010	MAPK signaling pathway	22/183	294/8111	6.67612e-07	2.15765e-06	8.14782e-07	355/5601/5609/5594/5595/3551/5599/4790/3312/7422/9479/468/5894/5879/4609/7157/2064/1956/836/2353/5970/1649	22
hsa05203	hsa05203	Viral carcinogenesis	18/183	204/8111	6.94529e-07	2.21257e-06	8.35523e-07	578/5610/841/581/10013/5594/5595/4790/1027/3065/1026/468/5879/5925/7157/1029/836/5970	18
hsa04659	hsa04659	Th17 cell differentiation	13/183	107/8111	7.29157e-07	2.29017e-06	8.64826e-07	5601/5588/3326/5594/3091/5595/3551/5599/4790/3458/2353/5970/2475	13
hsa05133	hsa05133	Pertussis	11/183	76/8111	9.1338e-07	2.82894e-06	1.06828e-06	5601/2773/5594/5595/5599/4790/834/3688/836/2353/5970	11
hsa05224	hsa05224	Breast cancer	15/183	147/8111	9.86594e-07	3.01384e-06	1.1381e-06	578/581/5594/5595/6198/1026/5894/4609/5925/7157/2064/1956/2353/5728/2475	15
hsa04213	hsa04213	Longevity regulating pathway - multiple species	10/183	62/8111	1.03974e-06	3.13328e-06	1.18321e-06	9474/23411/6198/3312/5564/3065/2309/57521/2308/2475	10
hsa05225	hsa05225	Hepatocellular carcinoma	16/183	168/8111	1.07943e-06	3.2095e-06	1.21199e-06	578/581/5594/5595/6198/4780/1026/5894/4609/5925/7157/1956/1029/598/5728/2475	16
hsa05226	hsa05226	Gastric cancer	15/183	149/8111	1.17358e-06	3.44352e-06	1.30036e-06	578/581/5594/5595/6198/1027/1026/5894/4609/5925/7157/2064/1956/596/2475	15
hsa05206	hsa05206	MicroRNAs in cancer	22/183	310/8111	1.63335e-06	4.73037e-06	1.78631e-06	578/8626/23411/5594/5595/3551/4790/1027/7422/3065/1026/5894/4609/7157/57521/2064/1956/1029/836/596/5728/2475	22
hsa05166	hsa05166	Human T-cell leukemia virus 1 infection	18/183	219/8111	1.9574e-06	5.59614e-06	2.11325e-06	5601/581/5594/5595/3551/5599/4790/1026/821/468/4609/5925/7157/1029/2353/598/5728/5970	18
hsa05221	hsa05221	Acute myeloid leukemia	10/183	67/8111	2.17504e-06	6.13968e-06	2.3185e-06	5594/5595/3551/6198/4790/5894/4609/5970/1978/2475	10
hsa04920	hsa04920	Adipocytokine signaling pathway	10/183	69/8111	2.86804e-06	7.99465e-06	3.01899e-06	5601/5588/3551/5599/4790/10645/5564/6794/5970/2475	10
hsa05230	hsa05230	Central carbon metabolism in cancer	10/183	70/8111	3.28135e-06	9.03383e-06	3.41141e-06	5594/3091/5595/5894/4609/7157/2064/1956/5728/2475	10
hsa05205	hsa05205	Proteoglycans in cancer	17/183	205/8111	3.39119e-06	9.22237e-06	3.4826e-06	355/5594/3091/5595/6198/7422/1026/5894/5879/4609/7157/2064/1956/3688/3708/836/2475	17
hsa04660	hsa04660	T cell receptor signaling pathway	12/183	104/8111	3.43456e-06	9.2278e-06	3.48465e-06	5601/5588/5609/5594/5595/3551/5599/4790/3458/5894/2353/5970	12
hsa04931	hsa04931	Insulin resistance	12/183	108/8111	5.12208e-06	1.35979e-05	5.13492e-06	5601/5588/3551/5599/6198/4790/5564/2308/5580/5728/5970/2475	12
hsa04926	hsa04926	Relaxin signaling pathway	13/183	129/8111	6.14677e-06	1.61262e-05	6.08968e-06	5601/2773/5609/5594/5595/5599/4790/7422/468/5894/1956/2353/5970	13
hsa04510	hsa04510	Focal adhesion	16/183	201/8111	1.12421e-05	2.9151e-05	1.10082e-05	3675/5601/3655/5594/5595/5599/7422/5894/3691/5879/2064/1956/3688/824/596/5728	16
hsa05012	hsa05012	Parkinson disease	18/183	249/8111	1.19404e-05	3.06057e-05	1.15575e-05	3309/5601/2773/581/5599/4780/22926/468/1965/7157/3708/65018/836/3799/598/9451/1649/2081	18
hsa04915	hsa04915	Estrogen signaling pathway	13/183	138/8111	1.29061e-05	3.27052e-05	1.23503e-05	2773/3326/5594/5595/3312/1509/468/5894/1956/3708/5580/2353/596	13
hsa05216	hsa05216	Thyroid cancer	7/183	37/8111	1.54087e-05	3.86084e-05	1.45795e-05	578/581/5594/5595/1026/4609/7157	7
hsa04917	hsa04917	Prolactin signaling pathway	9/183	70/8111	2.47279e-05	6.12703e-05	2.31373e-05	5601/5594/5595/5599/4790/2309/5894/2353/5970	9
hsa04380	hsa04380	Osteoclast differentiation	12/183	128/8111	2.94282e-05	7.21152e-05	2.72325e-05	5601/5609/5594/5595/3551/5599/4790/3458/5879/8878/2353/5970	12
hsa04658	hsa04658	Th1 and Th2 cell differentiation	10/183	92/8111	3.88339e-05	9.413e-05	3.55459e-05	5601/5588/5594/5595/3551/5599/4790/3458/2353/5970	10
hsa04912	hsa04912	GnRH signaling pathway	10/183	93/8111	4.26732e-05	0.000102324	3.86401e-05	5601/5609/5594/5595/5599/468/5894/1956/3708/5580	10
hsa04930	hsa04930	Type II diabetes mellitus	7/183	46/8111	6.74911e-05	0.000160112	6.04624e-05	5601/5594/5595/3551/5599/5580/2475	7
hsa04919	hsa04919	Thyroid hormone signaling pathway	11/183	121/8111	8.43729e-05	0.000198054	7.47904e-05	5594/3091/5595/7249/6009/3065/5894/4609/7157/2308/2475	11
hsa04062	hsa04062	Chemokine signaling pathway	14/183	192/8111	0.000105512	0.000245096	9.25544e-05	6376/2773/5594/5595/3551/6347/4790/2309/729230/7852/5894/5879/5580/5970	14
hsa05168	hsa05168	Herpes simplex virus 1 infection	25/183	498/8111	0.000127381	0.000292845	0.000110586	637/355/578/5610/841/581/7249/3551/6009/6347/4790/3458/1965/7157/836/7248/8772/598/596/9451/5970/29110/1978/2475/9641	25
hsa04928	hsa04928	Parathyroid hormone synthesis, secretion and action	10/183	106/8111	0.000130625	0.000297238	0.000112245	2773/5594/5595/1026/468/5894/1956/3708/2353/596	10
hsa05211	hsa05211	Renal cell carcinoma	8/183	69/8111	0.000148686	0.000334918	0.000126474	5594/3091/5595/7422/1026/5894/5879/405	8
hsa05120	hsa05120	Epithelial cell signaling in Helicobacter pylori infection	8/183	70/8111	0.00016468	0.000367237	0.000138678	5601/3551/5599/4790/5879/1956/836/5970	8
hsa04921	hsa04921	Oxytocin signaling pathway	12/183	154/8111	0.000178284	0.000393637	0.000148647	2773/5594/5595/29904/10645/5564/1026/5894/1956/3708/1938/2353	12
hsa04216	hsa04216	Ferroptosis	6/183	41/8111	0.000283309	0.000619391	0.000233898	9474/84557/81631/7157/10533/440738	6
hsa04935	hsa04935	Growth hormone synthesis, secretion and action	10/183	119/8111	0.000338882	0.000733697	0.000277063	5601/2773/5594/5595/5599/468/5894/3708/2353/2475	10
hsa05020	hsa05020	Prion disease	16/183	273/8111	0.000429865	0.000921729	0.000348068	3309/5601/581/5594/5595/5599/3312/468/1965/5879/3708/5580/836/3799/9451/1649	16
hsa04662	hsa04662	B cell receptor signaling pathway	8/183	82/8111	0.000494006	0.00104918	0.000396196	5594/5595/3551/4790/5894/5879/2353/5970	8
hsa04934	hsa04934	Cushing syndrome	11/183	155/8111	0.000735731	0.00152839	0.000577158	2773/5594/5595/1027/1026/468/5925/405/1956/1029/3708	11
hsa04014	hsa04014	Ras signaling pathway	14/183	232/8111	0.000740205	0.00152839	0.000577158	5601/5594/5595/3551/5599/4790/7422/5894/5879/5868/1956/598/5970/29110	14
hsa05171	hsa05171	Coronavirus disease - COVID-19	14/183	232/8111	0.000740205	0.00152839	0.000577158	5601/5610/5594/5595/3551/5599/6347/4790/834/1956/2353/5970/29110/9641	14
hsa04664	hsa04664	Fc epsilon RI signaling pathway	7/183	68/8111	0.000805384	0.00164771	0.000622219	5601/5609/5594/5595/5599/5894/5879	7
hsa04613	hsa04613	Neutrophil extracellular trap formation	12/183	190/8111	0.00119386	0.00242029	0.000913964	10013/5594/5595/4790/3065/5894/5879/834/5970/837/10533/2475	12
hsa05202	hsa05202	Transcriptional misregulation in cancer	12/183	192/8111	0.00130676	0.0026253	0.00099138	578/581/4790/1027/3065/1026/4609/7157/2308/598/5970/1649	12
hsa05140	hsa05140	Leishmaniasis	7/183	77/8111	0.00168557	0.00335609	0.00126735	5594/5595/4790/3458/3688/2353/5970	7
hsa04370	hsa04370	VEGF signaling pathway	6/183	59/8111	0.00203032	0.00400674	0.00151305	5594/5595/7422/5894/5879/8877	6
hsa04730	hsa04730	Long-term depression	6/183	60/8111	0.00221443	0.00433174	0.00163578	2773/5594/5595/5894/3708/2895	6
hsa04145	hsa04145	Phagosome	10/183	152/8111	0.00225277	0.00436842	0.00164963	3920/9341/7879/5289/821/5879/5868/3688/9146/3916	10
hsa04064	hsa04064	NF-kappa B signaling pathway	8/183	104/8111	0.00234558	0.00450918	0.00170278	8837/5588/3551/4790/142/598/596/5970	8
hsa04142	hsa04142	Lysosome	9/183	128/8111	0.00236613	0.0045098	0.00170302	3920/410/411/1509/4864/1508/2548/3916/1201	9
hsa04650	hsa04650	Natural killer cell mediated cytotoxicity	9/183	131/8111	0.00277014	0.00523509	0.0019769	637/355/5594/5595/3458/8743/5894/5879/836	9
hsa04623	hsa04623	Cytosolic DNA-sensing pathway	6/183	63/8111	0.00284275	0.00532717	0.00201168	3551/4790/834/5970/29110/9641	6
hsa01523	hsa01523	Antifolate resistance	4/183	31/8111	0.00490002	0.00910587	0.00343861	3551/4790/471/5970	4
hsa05415	hsa05415	Diabetic cardiomyopathy	11/183	203/8111	0.00614474	0.0112368	0.00424332	5601/5599/4790/2597/1509/5879/142/5580/5728/5970/2475	11
hsa04666	hsa04666	Fc gamma R-mediated phagocytosis	7/183	97/8111	0.0061821	0.0112368	0.00424332	5594/5595/6198/5894/5879/5580/8877	7
hsa04072	hsa04072	Phospholipase D signaling pathway	9/183	148/8111	0.0061979	0.0112368	0.00424332	5594/5595/7249/6009/5894/1956/7248/8877/2475	9
hsa04914	hsa04914	Progesterone-mediated oocyte maturation	7/183	100/8111	0.00728249	0.0130967	0.00494567	5601/2773/3326/5594/5595/5599/5894	7
hsa04612	hsa04612	Antigen processing and presentation	6/183	78/8111	0.00814528	0.0145312	0.00548735	3309/3326/3312/3458/821/1508	6
hsa04810	hsa04810	Regulation of actin cytoskeleton	11/183	218/8111	0.0102667	0.0181704	0.00686162	3675/10787/3655/5594/5595/7852/5894/3691/5879/1956/3688	11
hsa04630	hsa04630	JAK-STAT signaling pathway	9/183	162/8111	0.0109368	0.019204	0.00725192	3458/1026/5894/4609/1956/11009/598/596/2475	9
hsa05416	hsa05416	Viral myocarditis	5/183	60/8111	0.0110992	0.0193369	0.0073021	637/841/1981/5879/836	5
hsa04725	hsa04725	Cholinergic synapse	7/183	113/8111	0.0137818	0.0238244	0.00899671	2773/5594/5595/468/3708/2353/596	7
hsa04540	hsa04540	Gap junction	6/183	88/8111	0.0143009	0.0245315	0.00926373	2773/5594/5595/5894/1956/3708	6
hsa04720	hsa04720	Long-term potentiation	5/183	67/8111	0.0173114	0.0294691	0.0111283	5594/5595/468/5894/3708	5
hsa04520	hsa04520	Adherens junction	5/183	71/8111	0.021728	0.0367067	0.0138614	5594/5595/5879/2064/1956	5
hsa04110	hsa04110	Cell cycle	7/183	124/8111	0.0218923	0.0367067	0.0138614	1027/3065/1026/4609/5925/7157/1029	7
hsa05030	hsa05030	Cocaine addiction	4/183	49/8111	0.0241355	0.0401658	0.0151677	2773/4790/468/5970	4
hsa04061	hsa04061	Viral protein interaction with cytokine and cytokine receptor	6/183	100/8111	0.0252599	0.0417256	0.0157567	6376/6347/729230/8743/7852/11009	6
hsa04024	hsa04024	cAMP signaling pathway	10/183	219/8111	0.0263193	0.043156	0.0162968	5601/2773/5594/5595/5599/4790/5894/5879/2353/5970	10
hsa04144	hsa04144	Endocytosis	11/183	252/8111	0.0272009	0.0442759	0.0167197	7879/25978/51100/128866/8766/3312/7852/5868/1956/3799/9146	11
hsa05146	hsa05146	Amoebiasis	6/183	102/8111	0.0275126	0.0444587	0.0167888	7879/4790/3458/5868/836/5970	6
hsa04728	hsa04728	Dopaminergic synapse	7/183	132/8111	0.0295521	0.0474109	0.0179036	5601/2773/5599/468/3708/2353/3799	7
